# Supplementary material for: Zrsr2 Is Essential for the Embryonic Development and Splicing of Minor Introns in RNA and Protein Processing Genes in Zebrafish
Source: Int J Mol Sci. 2022 Sep 14;23(18):10668. doi: 10.3390/ijms231810668 (PMC9501576; doi:10.3390/ijms231810668)
Supplement: Supplementary file 1 [file ijms-23-10668-s001.zip]

Archive with 2 entries (2 files):
- ijms-1894501-Supplemental Figures.pdf
- ijms-1894501-Supplemental Tables.xlsx
