# Supplementary material for: Zrsr2 Is Essential for the Embryonic Development and Splicing of Minor Introns in RNA and Protein Processing Genes in Zebrafish
Source: Int J Mol Sci. 2022 Sep 14;23(18):10668. doi: 10.3390/ijms231810668 (PMC9501576; doi:10.3390/ijms231810668)
Supplement: Supplementary file 1 [file ijms-23-10668-s001.zip › ijms-1894501-Supplemental Tables.xlsx]

## Sheet: Supplementary Table S1
Supplementary Table S1. List of all primers used in this study, their purpose, their sequences, and the sizes of the amplified products.
Purpose	Forward Primer Sequence*	Reverse Primer Sequence	Size of PCR Product (bp)
fPCR for Genotyping Exon 7	TGTAAAACGACGGCCAGTTCCAAATCTACAAGCACCAG	GTGTCTTGCACCATTTATAGGAAGCAG	273
fPCR for Genotyping Exon 8	TGTAAAACGACGGCCAGTCTCTCGAAAACATGACCACC	GTGTCTTTGAGTTACCTTGAACTGCAC	244
RT-PCR (both isoforms; in situ probe)	AAGGACAAGGCAAACTGTCC	CGCCTTCCCCTGTAACTGTA	697
RT-PCR (isoform 201)	AGAGAAAGAGAGGAAGCAGTAC	CGTTTCCTCTTAAGTGAGGC	418
RT-PCR (isoform 204)	ATGCTGTACAAATGATCTGCC	CGTTTCCTCTTAAGTGAGGC	514
qRT-PCR (both isoforms)	GCTGGATCAAGCAGAGAGTC	TCATGTTTTCGAGAGCACCGG	156
qRT-PCR (isoform 201)	AGAGAAAGAGAGGAAGCAGTAC	TCATGTTTTCGAGAGCACCGG	185
qRT-PCR (isoform 204)	ACACCACAGAATTTCACCCG	TCACCATCAGAGTGCAGCTG	255
β-actin	GTATCCTGACCCTGAAGTACCC	AGCACAGCCTGGATGGCAACG	232
*: Red bases in primer sequences represent the M13F tail on forward primer and PIGtail on reverse primer used in fluorescent PCR

## Sheet: Supplementary Table S2
Supplementary Table S2. Number of mappable reads for each sample from RNA-Seq data
	zrsr2+/+ 1	zrsr2+/+ 2	zrsr2+/+ 3	zrsr2hg129/hg129 1	zrsr2hg129/hg129 2	zrsr2hg129/hg129 3
Total reads (QC-passed)	118469923	121661719	96667838	125908308	113222137	116858502
Mapped reads	96815999	97693194	78651595	97855409	101469835	101891282
Mapped rate	0.8172	0.803	0.8136	0.7772	0.8962	0.8719

## Sheet: Supplementary Table S3
Supplementary Table S3. List of 1372 genes differentially expressed between zrsr2hg129/hg129 and WT embryos at 3 dpf. log2FoldChange of |1| and p-adj of 0.05 were used as cut-off values.
Ensembl ID	Gene Symbol	log2FoldChange	p-adj
ENSDARG00000030915	cpa1	-11.1907	7.61e-18
ENSDARG00000090899	sycn.3	-10.1124	2.82e-06
ENSDARG00000103687	sycn.2	-9.0173	4.25e-15
ENSDARG00000052578	c6ast4	-8.75017	5.77e-35
ENSDARG00000097571	si:dkey-114l24.2	-8.38539	6.18e-09
ENSDARG00000038868	en2b	-8.38525	1.82e-06
ENSDARG00000021885	cacul1	-8.37032	0.0013179
ENSDARG00000056765	ela2l	-8.27401	1.03e-19
ENSDARG00000111211	AL844518.1	-7.67254	7.92e-07
ENSDARG00000101109	cldn15b	-7.6457	5.96e-06
ENSDARG00000053476	lipca	-7.36581	1.07e-05
ENSDARG00000061355	aoc1	-7.0778	5.81e-07
ENSDARG00000101307	pcdh1gb2	-7.04488	1.12e-12
ENSDARG00000096577	adgre9	-6.86528	0.00343697
ENSDARG00000074613	si:ch211-240l19.6	-6.84247	1.49e-12
ENSDARG00000079274	prss59.1	-6.826	8.37e-22
ENSDARG00000043175	cela1.1	-6.75522	0.000283252
ENSDARG00000029822	cel.2	-6.70593	2.39e-71
ENSDARG00000057661	aldoca	-6.69876	5.49e-06
ENSDARG00000108787	TRIM67	-6.55703	0.000424836
ENSDARG00000070495	FRMD7	-6.51251	0.000695036
ENSDARG00000076313	si:ch211-240l19.7	-6.4532	0.000805136
ENSDARG00000097601	CT868708.1	-6.39839	0.0201106
ENSDARG00000068951	si:ch211-219a15.4	-6.37731	0.00120433
ENSDARG00000071306	gip	-6.36822	0.00120433
ENSDARG00000092044	si:dkey-22f5.9	-6.36294	5.05e-06
ENSDARG00000057844	zgc:171470	-6.32002	0.00236856
ENSDARG00000115940	galnt8a.1	-6.31116	0.00146397
ENSDARG00000017490	cel.1	-6.25994	1.07e-15
ENSDARG00000077809	il13	-6.20414	0.00476963
ENSDARG00000043171	cela1.4	-6.19606	2.72e-06
ENSDARG00000103951	tspan34	-6.11004	0.0033028
ENSDARG00000009153	pla2g1b	-6.08912	0.00634365
ENSDARG00000079824	ninj2	-6.08237	0.00898791
ENSDARG00000074457	si:dkey-96f10.1	-5.88966	0.0211329
ENSDARG00000094579	b4galnt2.1	-5.88143	0.00631831
ENSDARG00000077058	cela1.5	-5.87178	6.87e-13
ENSDARG00000013389	gabra4	-5.80689	0.0101644
ENSDARG00000068242	cngb1a	-5.76899	0.0123064
ENSDARG00000073742	prss59.2	-5.76296	7.21e-11
ENSDARG00000039393	si:ch211-240l19.5	-5.73802	7.8e-36
ENSDARG00000043173	cela1.3	-5.70628	0.00192556
ENSDARG00000017314	cela1.6	-5.64729	6.75e-15
ENSDARG00000098538	CABZ01112049.1	-5.63647	0.00709199
ENSDARG00000100738	osmr	-5.59236	0.0167152
ENSDARG00000061858	zgc:153968	-5.56143	6.4e-06
ENSDARG00000081904	dre-mir-1306	-5.55571	0.0178342
ENSDARG00000100032	GABRB2	-5.54904	0.0195512
ENSDARG00000056744	ela2	-5.5454	1.04e-15
ENSDARG00000021688	mxa	-5.54272	0.0195726
ENSDARG00000075958	si:dkey-266f7.9	-5.53894	3e-07
ENSDARG00000007480	rpe65a	-5.48694	0.0410119
ENSDARG00000039602	atoh1c	-5.42896	0.039308
ENSDARG00000025013	gna14a	-5.42883	0.0266026
ENSDARG00000014805	fhl5	-5.34174	2.23e-19
ENSDARG00000076797	si:dkey-178o16.4	-5.3184	0.0358019
ENSDARG00000076923	kazna	-5.28809	2.01e-13
ENSDARG00000056439	march4	-5.26035	0.0406912
ENSDARG00000095462	cela1.2	-5.23157	4.26e-05
ENSDARG00000098320	grm1b	-5.21728	0.0454938
ENSDARG00000013856	amy2a	-5.07572	5.54e-37
ENSDARG00000068680	ctrl	-5.02764	2.13e-62
ENSDARG00000045834	si:dkey-14d8.7	-4.99638	5.23e-22
ENSDARG00000045835	si:dkey-14d8.6	-4.99368	3.8e-26
ENSDARG00000017391	unc13ba	-4.95879	0.0187821
ENSDARG00000007276	ela3l	-4.84233	1.36e-28
ENSDARG00000093640	ugt5a2	-4.66615	1.4e-13
ENSDARG00000093844	zgc:136461	-4.66604	2.13e-26
ENSDARG00000116524	zgc:103700	-4.54475	0.00385576
ENSDARG00000021339	cpa5	-4.51379	4.06e-41
ENSDARG00000045442	cpb1	-4.50564	3.09e-67
ENSDARG00000039730	zgc:112160	-4.46067	1.38e-06
ENSDARG00000068006	gck	-4.33388	2.07e-23
ENSDARG00000001993	myhb	-4.2469	3.66e-109
ENSDARG00000074148	rbpjl	-4.24531	7.36e-07
ENSDARG00000061103	slc19a3b	-4.18628	0.0367577
ENSDARG00000069026	adcy1a	-4.15071	0.0124865
ENSDARG00000014975	irge1	-4.07299	0.0491517
ENSDARG00000053620	ebi3	-3.97345	3.37e-13
ENSDARG00000012539	dnase1	-3.93049	0.0315894
ENSDARG00000090428	ctrb1	-3.90777	6.17e-07
ENSDARG00000060350	apoda.2	-3.86015	3.16e-57
ENSDARG00000097080	si:ch73-181m17.1	-3.82516	8.39e-06
ENSDARG00000105558	btr07	-3.80986	1.95e-08
ENSDARG00000016951	neurog3	-3.80511	0.00614797
ENSDARG00000097725	si:dkey-96g2.1	-3.78931	5.4e-12
ENSDARG00000003523	itln3	-3.7552	8.43e-24
ENSDARG00000076448	serpinf2a	-3.75326	8.67e-38
ENSDARG00000058329	btr21	-3.72919	0.00129796
ENSDARG00000007086	aqp10a	-3.71893	0.0176644
ENSDARG00000105351	si:ch211-113d11.6	-3.71387	0.030007
ENSDARG00000092091	cyp2x12	-3.71065	0.0109917
ENSDARG00000077880	si:ch211-255i20.3	-3.63895	3.8e-26
ENSDARG00000018263	pdia2	-3.62979	1.19e-29
ENSDARG00000099185	chia.2	-3.56111	8.46e-18
ENSDARG00000006868	trh	-3.52051	0.015853
ENSDARG00000044204	endou	-3.51454	1.06e-33
ENSDARG00000103659	bco1l	-3.49515	3.36e-06
ENSDARG00000100315	slc15a1a	-3.47008	7.4e-08
ENSDARG00000016918	ace2	-3.45083	5.57e-17
ENSDARG00000103498	epd	-3.41308	3.44e-40
ENSDARG00000094923	CU469568.2	-3.41204	0.00136275
ENSDARG00000094662	si:dkey-21e2.8	-3.40716	7.06e-07
ENSDARG00000105416	adgrg4a	-3.37777	0.003139
ENSDARG00000042993	prss1	-3.37415	1.14e-19
ENSDARG00000044566	fabp6	-3.37172	1.73e-06
ENSDARG00000038439	fabp10a	-3.30649	1.9e-20
ENSDARG00000019492	shbg	-3.3051	1.37e-13
ENSDARG00000043589	ca4a	-3.30333	4.45e-15
ENSDARG00000097024	ugt1b4	-3.28487	0.0420631
ENSDARG00000010764	flj13639	-3.21739	3.37e-05
ENSDARG00000014479	ptf1a	-3.21056	3.62e-18
ENSDARG00000100528	map1lc3c	-3.20125	2.21e-13
ENSDARG00000046142	asgrl1	-3.20111	4.75e-10
ENSDARG00000016479	ugt5a1	-3.19588	0.00162406
ENSDARG00000068621	si:ch211-181d7.3	-3.16876	0.0449158
ENSDARG00000071429	tdo2a	-3.16279	2.15e-51
ENSDARG00000100635	chia.1	-3.11459	6.05e-08
ENSDARG00000042613	crp3	-3.10897	2.76e-10
ENSDARG00000004869	penka	-3.05811	1.69e-09
ENSDARG00000103034	CABZ01068499.1	-3.05658	0.00143955
ENSDARG00000043997	cyp2x8	-3.04889	0.00130423
ENSDARG00000037191	ttr	-3.04547	3.92e-11
ENSDARG00000009612	chia.3	-3.03717	2.88e-06
ENSDARG00000045414	elovl2	-3.03192	0.00267421
ENSDARG00000057365	elovl8b	-2.98096	0.00893538
ENSDARG00000060325	fam20cl	-2.95662	0.0489942
ENSDARG00000094077	si:dkey-21e2.16	-2.93607	0.00221483
ENSDARG00000088079	tmed6	-2.92731	1.1e-06
ENSDARG00000097231	ugt1b2	-2.89129	0.0135095
ENSDARG00000070078	abcb11b	-2.88687	2.37e-16
ENSDARG00000015065	c4	-2.88174	0.000460792
ENSDARG00000043722	cpa4	-2.87201	6.53e-13
ENSDARG00000009443	zgc:92137	-2.87182	2.91e-21
ENSDARG00000090943	CABZ01033205.1	-2.84176	5.87e-07
ENSDARG00000076844	plin6	-2.81532	1.93e-05
ENSDARG00000079901	si:ch73-15n24.1	-2.81155	0.0133679
ENSDARG00000105636	BX323797.3	-2.80829	2.47e-09
ENSDARG00000019772	si:ch1073-280e3.1	-2.80256	2.88e-10
ENSDARG00000055185	tm4sf5	-2.80102	2.98e-07
ENSDARG00000068181	dpep1	-2.79739	0.00011728
ENSDARG00000079264	baiap3	-2.79143	0.0115338
ENSDARG00000089507	ugt1b5	-2.78065	0.000222484
ENSDARG00000069018	cyp7a1	-2.77774	9.85e-11
ENSDARG00000042293	ca4b	-2.77355	2.92e-10
ENSDARG00000059826	crtac1a	-2.73865	0.0401991
ENSDARG00000033594	ido1	-2.7358	5.36e-06
ENSDARG00000077504	si:ch211-103n10.5	-2.71031	0.00260703
ENSDARG00000053526	enpp7.1	-2.70709	0.0363119
ENSDARG00000101479	BX908782.2	-2.70476	8.42e-05
ENSDARG00000091609	spink4	-2.65436	1.04e-25
ENSDARG00000104654	leap2	-2.64187	8.65e-31
ENSDARG00000037155	si:dkey-78k11.9	-2.63657	0.0100479
ENSDARG00000026599	en2a	-2.62974	0.0306558
ENSDARG00000059342	avil	-2.62309	0.00131595
ENSDARG00000005616	bfb	-2.62161	4.03e-12
ENSDARG00000038199	cdab	-2.61116	0.00022178
ENSDARG00000114818	CU633479.5	-2.60581	0.0116736
ENSDARG00000090164	si:ch73-362m14.2	-2.59764	0.0452818
ENSDARG00000059792	trpm5	-2.59569	0.0245261
ENSDARG00000099370	AL954861.2	-2.58488	0.042029
ENSDARG00000044528	slc15a1b	-2.57966	3.03e-05
ENSDARG00000113064	CR392045.1	-2.57686	0.0405165
ENSDARG00000078859	g0s2	-2.57036	3.02e-06
ENSDARG00000014623	si:ch211-212d10.1	-2.55725	0.00315287
ENSDARG00000100265	rhcgb	-2.54491	6.55e-10
ENSDARG00000090179	si:ch211-117c9.1	-2.5421	8.27e-05
ENSDARG00000106138	BX855618.1	-2.51903	8.34e-05
ENSDARG00000099525	si:ch1073-13h15.3	-2.51257	7.63e-08
ENSDARG00000021573	slc16a7	-2.47515	1.82e-07
ENSDARG00000043587	srd5a2a	-2.45459	1.59e-13
ENSDARG00000029230	pnp4b	-2.45277	1.07e-09
ENSDARG00000019532	fads2	-2.44998	3.51e-05
ENSDARG00000002394	ugt5d1	-2.43856	5.28e-12
ENSDARG00000062305	rims3	-2.43248	0.00488427
ENSDARG00000042562	allc	-2.42105	1.93e-11
ENSDARG00000104829	zgc:112146	-2.4189	3.87e-09
ENSDARG00000097456	coa3b	-2.41814	2.42e-13
ENSDARG00000093044	si:ch211-161h7.5	-2.39917	0.019715
ENSDARG00000104593	cyp2k18	-2.39679	2.31e-06
ENSDARG00000097556	cyp8b2	-2.38751	0.0243515
ENSDARG00000045982	si:ch73-55i23.1	-2.38178	4.51e-05
ENSDARG00000007024	uox	-2.37757	3.34e-20
ENSDARG00000104467	bglapl	-2.37546	0.00171239
ENSDARG00000063059	abcg8	-2.36371	3.13e-08
ENSDARG00000018478	agxtb	-2.35462	1.95e-11
ENSDARG00000071592	aqp8a.2	-2.34724	5.6e-14
ENSDARG00000033498	rorb	-2.34393	0.000672319
ENSDARG00000096722	si:dkey-16i5.8	-2.34138	0.0189679
ENSDARG00000014916	slc10a2	-2.3371	0.00220428
ENSDARG00000111386	CABZ01079178.1	-2.33257	4.62e-05
ENSDARG00000068088	tcnba	-2.32944	2.01e-13
ENSDARG00000038891	AL954146.1	-2.30978	2.1e-05
ENSDARG00000011693	ttc36	-2.30898	3.12e-24
ENSDARG00000061585	cyp4v7	-2.30402	8.8e-12
ENSDARG00000002968	a1cf	-2.30182	2.24e-12
ENSDARG00000095963	asgrl2	-2.29955	6.89e-09
ENSDARG00000058145	atp7b	-2.29592	8.5e-08
ENSDARG00000112889	rab38b	-2.28644	4.16e-07
ENSDARG00000081580	CR385068.2	-2.28461	2.52e-09
ENSDARG00000061576	gldn	-2.28401	9.32e-06
ENSDARG00000086114	CR792417.1	-2.27672	0.0402641
ENSDARG00000095633	si:ch211-133l5.7	-2.26477	0.0435974
ENSDARG00000070810	ccka	-2.25262	1.87e-05
ENSDARG00000079653	cyp2x6	-2.25078	3.25e-12
ENSDARG00000011023	pdlim3a	-2.2506	3.87e-07
ENSDARG00000087311	lgals9l5	-2.25024	0.000102278
ENSDARG00000042920	sult3st3	-2.24942	5.99e-05
ENSDARG00000038293	zgc:103559	-2.24659	3.08e-08
ENSDARG00000101861	cyp2k19	-2.24394	1.13e-09
ENSDARG00000098805	vwa11	-2.24018	3.82e-07
ENSDARG00000091001	mycbp	-2.23701	1.23e-11
ENSDARG00000096207	si:ch73-263o4.3	-2.23425	2.18e-11
ENSDARG00000068515	chs1	-2.20176	5.64e-05
ENSDARG00000101621	CABZ01040054.1	-2.19865	0.00984393
ENSDARG00000006944	gdpd3b	-2.19402	5.44e-10
ENSDARG00000099633	sec14l7	-2.18891	9.9e-11
ENSDARG00000087143	serpina7	-2.18344	0.0387709
ENSDARG00000037067	dnajc22	-2.18142	0.00351273
ENSDARG00000076773	lrrc58a	-2.1776	1.2e-06
ENSDARG00000076981	zgc:198329	-2.17135	0.0216411
ENSDARG00000070511	si:dkey-183j2.10	-2.16791	8.8e-05
ENSDARG00000090834	epor	-2.15588	0.000251961
ENSDARG00000009430	tmem30c	-2.1543	4.37e-18
ENSDARG00000086569	zgc:172051	-2.15029	1.07e-25
ENSDARG00000040427	acot19	-2.15022	0.000194462
ENSDARG00000097804	lypc	-2.14488	8.15e-19
ENSDARG00000037587	SYNPR	-2.14459	1.2e-24
ENSDARG00000008553	zgc:136872	-2.13762	1.1e-16
ENSDARG00000078455	best4	-2.13335	0.0299891
ENSDARG00000086775	top1	-2.13204	0.00965523
ENSDARG00000055313	slc12a10.1	-2.1233	0.00276156
ENSDARG00000028725	adra1aa	-2.12187	0.0189772
ENSDARG00000035832	pyyb	-2.10164	0.000813821
ENSDARG00000112287	zgc:66156	-2.09933	6.57e-12
ENSDARG00000100167	CSDC2	-2.09788	0.0369714
ENSDARG00000044002	cyp2x7	-2.09389	2.54e-19
ENSDARG00000070960	si:ch211-288g17.4	-2.08551	0.000343971
ENSDARG00000005783	ncanb	-2.08547	1.23e-05
ENSDARG00000089399	tmem176l.2	-2.0766	7.98e-13
ENSDARG00000053068	cyp8b1	-2.06902	2.15e-14
ENSDARG00000076900	prozb	-2.06589	1.16e-07
ENSDARG00000089919	si:ch211-161h7.8	-2.06476	1.91e-07
ENSDARG00000103342	wu:fa56d06	-2.06079	1.29e-11
ENSDARG00000091607	arhgef28b	-2.04843	0.000225122
ENSDARG00000056490	zgc:110158	-2.04165	0.00129952
ENSDARG00000035875	tmem54b	-2.03761	0.0197665
ENSDARG00000038205	her2	-2.03263	0.00347784
ENSDARG00000042859	slc5a6a	-2.03191	2.87e-08
ENSDARG00000018621	slc6a19a.1	-2.03022	1.09e-15
ENSDARG00000003615	slc26a3.2	-2.0273	5.99e-05
ENSDARG00000069186	cyp27a1.2	-2.02149	0.0406578
ENSDARG00000088828	paqr8	-2.0037	2.78e-06
ENSDARG00000043729	plac8.1	-1.99831	3.09e-16
ENSDARG00000070775	cyp2x9	-1.99229	2.36e-13
ENSDARG00000093205	AL845362.1	-1.98569	3.56e-05
ENSDARG00000090969	cbln18	-1.98392	0.000440187
ENSDARG00000038296	tmem86b	-1.97622	1.51e-11
ENSDARG00000056196	slc2a2	-1.97614	4.07e-07
ENSDARG00000061990	kcnh4b	-1.97325	0.049148
ENSDARG00000041623	mt2	-1.96258	2.06e-05
ENSDARG00000071579	urad	-1.95955	5.17e-11
ENSDARG00000041797	cx28.9	-1.95788	7.11e-12
ENSDARG00000094345	si:dkey-261l7.2	-1.95622	1.18e-06
ENSDARG00000105411	si:ch211-113d11.5	-1.9546	2.48e-09
ENSDARG00000056757	slc39a8	-1.94828	3.85e-12
ENSDARG00000013871	slc5a1	-1.94742	1.73e-16
ENSDARG00000055053	itih1	-1.94455	3.45e-06
ENSDARG00000002986	gda	-1.94115	0.000190448
ENSDARG00000074480	cnksr2a	-1.93588	0.0374608
ENSDARG00000094708	sftpba	-1.93493	7.09e-08
ENSDARG00000091800	zgc:174260	-1.93419	0.000115874
ENSDARG00000005780	npy8br	-1.93284	0.0349832
ENSDARG00000077960	si:ch211-186e20.7	-1.93166	4.51e-06
ENSDARG00000071310	si:dkey-78l4.5	-1.93045	0.0287386
ENSDARG00000030980	csrp1b	-1.9125	2.19e-10
ENSDARG00000062998	pglyrp2	-1.91078	8.5e-08
ENSDARG00000110756	CLEC3A	-1.90977	0.00795192
ENSDARG00000068290	si:dkey-286h2.3	-1.90668	0.0047651
ENSDARG00000026796	grm1a	-1.90489	0.00130176
ENSDARG00000030157	mybpc2a	-1.90413	3.42e-12
ENSDARG00000070148	cygb2	-1.90075	0.0488348
ENSDARG00000037337	cnrip1b	-1.90039	0.0267862
ENSDARG00000052099	agxta	-1.89848	4.98e-11
ENSDARG00000079544	si:ch1073-464p5.5	-1.89386	9.31e-05
ENSDARG00000026098	si:dkey-13a21.4	-1.89358	0.00161897
ENSDARG00000054239	ghrl	-1.89036	0.0215801
ENSDARG00000059054	pdk2b	-1.88829	1.48e-08
ENSDARG00000041115	cnfn	-1.88698	2.47e-07
ENSDARG00000101461	emp3b	-1.88158	4.56e-06
ENSDARG00000006427	fabp2	-1.87973	2.79e-10
ENSDARG00000045306	slc51a	-1.87904	1.53e-07
ENSDARG00000006877	enpp4	-1.87425	0.00515781
ENSDARG00000074684	mlsl	-1.87306	9.16e-06
ENSDARG00000075161	defbl1	-1.87148	1.32e-25
ENSDARG00000031712	grm3	-1.86492	0.0110334
ENSDARG00000069439	ptgdsa	-1.86303	8.28e-10
ENSDARG00000093872	CU137716.1	-1.86289	0.0394716
ENSDARG00000076848	zgc:112492	-1.85514	0.0323446
ENSDARG00000035694	stm	-1.85312	1.17e-18
ENSDARG00000060539	shank1	-1.85299	0.0016895
ENSDARG00000074813	btr05	-1.85184	3.5e-06
ENSDARG00000079858	tmem163a	-1.84644	1.13e-08
ENSDARG00000041787	cx32.3	-1.84203	6.76e-11
ENSDARG00000045944	slc6a1a	-1.8416	6.84e-07
ENSDARG00000092269	si:dkeyp-41f9.4	-1.84132	0.026713
ENSDARG00000093303	ifitm1	-1.83874	1.97e-05
ENSDARG00000075757	gig2e	-1.83833	0.000113552
ENSDARG00000004445	grm5a	-1.83803	0.00929984
ENSDARG00000053424	myl2b	-1.83711	5.58e-05
ENSDARG00000035648	irx4a	-1.83531	0.000511212
ENSDARG00000030236	tmem30aa	-1.82457	2.51e-20
ENSDARG00000056643	slc22a7b.1	-1.82432	0.0306609
ENSDARG00000030215	matn1	-1.8198	1.53e-05
ENSDARG00000102206	stc2b	-1.81388	7.19e-06
ENSDARG00000092126	vtg5	-1.80983	0.00909569
ENSDARG00000035820	drd4b	-1.80791	0.0048305
ENSDARG00000036626	sema6ba	-1.80029	0.0138307
ENSDARG00000088750	otogl	-1.79589	0.0126151
ENSDARG00000113932	LO018011.1	-1.79472	2.64e-10
ENSDARG00000070272	casp10	-1.7911	0.00476435
ENSDARG00000034321	palmdb	-1.7893	1.21e-05
ENSDARG00000004015	adcyap1a	-1.78929	0.0145853
ENSDARG00000056178	dpt	-1.7871	0.0478007
ENSDARG00000058799	mybpha	-1.78337	6.46e-05
ENSDARG00000056781	zanl	-1.78164	3.86e-12
ENSDARG00000071498	fhl1a	-1.78131	3.43e-08
ENSDARG00000103878	anpepb	-1.77557	7.43e-05
ENSDARG00000008439	atxn10	-1.77186	8.29e-10
ENSDARG00000105653	BX323797.4	-1.76793	0.0146834
ENSDARG00000011463	CABZ01044048.1	-1.76501	0.0047802
ENSDARG00000053987	htr1b	-1.76383	0.041061
ENSDARG00000060879	slc28a1	-1.76256	4.44e-05
ENSDARG00000105749	CR788316.2	-1.76176	0.0248598
ENSDARG00000097503	si:ch73-288o11.5	-1.75771	0.0107123
ENSDARG00000018351	hpda	-1.75665	3.08e-08
ENSDARG00000071211	C11H1orf50	-1.75378	2.61e-10
ENSDARG00000086391	cald1b	-1.75014	4.23e-09
ENSDARG00000004141	zgc:92630	-1.74495	5.11e-09
ENSDARG00000113737	LO018287.1	-1.74406	0.0152115
ENSDARG00000068220	mbl2	-1.74359	0.000508203
ENSDARG00000098290	unc80	-1.73378	7.11e-06
ENSDARG00000057262	si:dkey-91i10.3	-1.73194	2.55e-13
ENSDARG00000073764	si:ch211-113j14.1	-1.73042	1.18e-23
ENSDARG00000091792	akap12a	-1.72889	1.66e-13
ENSDARG00000079933	SLC46A3	-1.72873	1.34e-09
ENSDARG00000097559	cyp8b3	-1.72363	0.000679455
ENSDARG00000076858	TCIM	-1.72269	0.00111665
ENSDARG00000102076	spink2.1	-1.72266	2.16e-05
ENSDARG00000113367	insig2	-1.71653	3.87e-07
ENSDARG00000016494	ddc	-1.71436	0.000502755
ENSDARG00000038703	hkdc1	-1.71322	1.25e-11
ENSDARG00000069540	si:dkey-30c15.2	-1.70982	0.00437749
ENSDARG00000045089	si:ch211-270n8.1	-1.70655	2.15e-05
ENSDARG00000090185	si:dkeyp-73b11.8	-1.69626	6.72e-13
ENSDARG00000091916	ugt5b4	-1.69511	0.0153274
ENSDARG00000041086	LO018380.1	-1.6886	0.0419311
ENSDARG00000052121	rag2	-1.68362	0.0354287
ENSDARG00000041493	ipo4	-1.67269	1.18e-05
ENSDARG00000089101	plrdgb	-1.66933	0.00677718
ENSDARG00000076103	grid2ipa	-1.66907	0.0421149
ENSDARG00000001760	tnxba	-1.66782	0.000288778
ENSDARG00000029497	tfcp2l1	-1.66779	1.51e-11
ENSDARG00000052437	mia	-1.66764	0.00145503
ENSDARG00000016854	neurod2	-1.6648	0.0262032
ENSDARG00000113218	FP236810.2	-1.6634	7.08e-08
ENSDARG00000053709	si:ch73-89b15.3	-1.65962	2.91e-09
ENSDARG00000007080	rhcgl1	-1.64795	0.00347547
ENSDARG00000078828	npb	-1.64537	0.00557
ENSDARG00000095807	hp	-1.64505	5.58e-20
ENSDARG00000105022	FO704813.1	-1.64385	0.0251252
ENSDARG00000012609	hpxa	-1.64321	0.0496847
ENSDARG00000101348	plppr5b	-1.64144	0.0478612
ENSDARG00000101743	C5H11orf1	-1.63925	0.00167609
ENSDARG00000103727	tfr2	-1.63738	0.000326719
ENSDARG00000088181	mpped1	-1.63725	0.000598213
ENSDARG00000062122	klhl5	-1.63504	0.00102232
ENSDARG00000101456	acp5b	-1.62565	0.00341749
ENSDARG00000089569	pstpip2	-1.62479	0.0296573
ENSDARG00000100955	stk24a	-1.61731	1.49e-06
ENSDARG00000102584	cpne7	-1.61721	0.00508543
ENSDARG00000063706	pde8b	-1.61183	0.00582226
ENSDARG00000088549	si:ch1073-390k14.1	-1.60895	0.00686123
ENSDARG00000079361	abcg2b	-1.60757	0.0101644
ENSDARG00000041140	ddb2	-1.60352	4.74e-05
ENSDARG00000037286	si:dkey-30k22.7	-1.59747	0.0242476
ENSDARG00000059651	cidec	-1.59713	0.000102453
ENSDARG00000067851	lcn15	-1.5945	3.01e-05
ENSDARG00000020746	gfi1aa	-1.5913	0.00246332
ENSDARG00000099470	muc5.3	-1.58927	0.00142023
ENSDARG00000055317	c1ql4b	-1.5876	0.0257559
ENSDARG00000100844	cldn15lb	-1.58656	1.37e-13
ENSDARG00000009160	kmo	-1.58558	2.24e-15
ENSDARG00000039434	oprm1	-1.58376	0.0442246
ENSDARG00000041083	anpepa	-1.58336	0.00668761
ENSDARG00000008491	si:ch211-107o10.3	-1.58098	7.51e-09
ENSDARG00000034207	cx44.2	-1.58079	0.00129669
ENSDARG00000105061	si:ch73-261i21.5	-1.57803	0.0489916
ENSDARG00000036156	fnbp1a	-1.57602	0.00910427
ENSDARG00000058048	ugt5e1	-1.57589	0.00183103
ENSDARG00000087227	oit3	-1.5753	0.0118428
ENSDARG00000077996	cdh24b	-1.57184	0.00672814
ENSDARG00000069590	tmem150c	-1.56881	0.0155177
ENSDARG00000078479	mocs1	-1.56734	2.41e-09
ENSDARG00000079741	CSRNP3	-1.56216	0.00832179
ENSDARG00000035544	etnppl	-1.56063	2.36e-08
ENSDARG00000059956	ptk6b	-1.55947	0.000241641
ENSDARG00000079484	kcnt1	-1.55862	0.0332688
ENSDARG00000089369	fdxr	-1.55809	6.83e-11
ENSDARG00000061031	dner	-1.55589	1.85e-05
ENSDARG00000045180	acta2	-1.55577	7.61e-08
ENSDARG00000104569	CABZ01088484.1	-1.55514	0.000253434
ENSDARG00000027065	slc38a3a	-1.55348	0.00172777
ENSDARG00000057352	slc25a29	-1.55304	0.00290667
ENSDARG00000062077	acsbg1	-1.55187	0.0031596
ENSDARG00000101749	zgc:92161	-1.55032	0.0121665
ENSDARG00000020364	fbp1b	-1.54335	2.63e-09
ENSDARG00000070038	rbp2a	-1.54332	5.51e-05
ENSDARG00000059058	vipr1b	-1.54062	0.000999946
ENSDARG00000078645	si:ch73-62l21.1	-1.5402	0.006363
ENSDARG00000036775	dtd2	-1.5399	4.44e-05
ENSDARG00000038609	mpz	-1.53745	0.00145711
ENSDARG00000017365	slc23a2	-1.53452	0.00864277
ENSDARG00000040466	vil1	-1.53177	1.76e-07
ENSDARG00000030241	vbp1	-1.53164	1.04e-18
ENSDARG00000046091	si:ch211-283g2.1	-1.52897	0.0311604
ENSDARG00000079263	si:dkeyp-2e4.2	-1.52408	0.0395922
ENSDARG00000088736	si:ch211-250n8.1	-1.52368	0.0467142
ENSDARG00000069495	tmem179b	-1.51969	7.9e-10
ENSDARG00000045959	csf3r	-1.51866	0.00150431
ENSDARG00000087709	fat3b	-1.51795	0.00477909
ENSDARG00000108475	otos	-1.5173	0.0316123
ENSDARG00000019228	mogat2	-1.5171	0.000560401
ENSDARG00000005004	slc5a12	-1.51042	0.000494338
ENSDARG00000004964	cyp4t8	-1.50815	1.23e-07
ENSDARG00000071377	hsd11b1la	-1.50699	7.87e-13
ENSDARG00000012903	slc34a2a	-1.5054	0.0469101
ENSDARG00000051912	hpxb	-1.50538	1.29e-07
ENSDARG00000068586	CU302253.1	-1.50315	0.0307905
ENSDARG00000089538	rnf166	-1.50257	0.0480233
ENSDARG00000096979	zgc:193725	-1.5009	1.38e-05
ENSDARG00000071021	papss2a	-1.50056	2.45e-11
ENSDARG00000034907	paqr7b	-1.49802	5.51e-06
ENSDARG00000004753	mylkb	-1.49653	2e-11
ENSDARG00000079348	GRIN2B	-1.49573	0.00918496
ENSDARG00000069029	acss2l	-1.49571	0.000442093
ENSDARG00000093078	plscr3a	-1.49523	0.0116764
ENSDARG00000055591	pipox	-1.49409	9.98e-11
ENSDARG00000015989	zdhhc16b	-1.49346	1.38e-07
ENSDARG00000075159	meltf	-1.48839	2.9e-06
ENSDARG00000076339	cln5	-1.48836	4.75e-05
ENSDARG00000068989	gabra1	-1.48469	0.000142613
ENSDARG00000006392	exosc9	-1.48048	7.08e-06
ENSDARG00000025108	magixa	-1.47596	9.09e-05
ENSDARG00000100585	coa3a	-1.47071	1.17e-17
ENSDARG00000016470	anxa5b	-1.47063	3.54e-17
ENSDARG00000003977	zgc:153896	-1.46674	0.0212093
ENSDARG00000059857	blvra	-1.466	1.12e-09
ENSDARG00000056294	si:ch211-183d21.3	-1.46495	0.0117741
ENSDARG00000021208	serpind1	-1.46478	3.24e-06
ENSDARG00000077764	faah	-1.46327	0.00508124
ENSDARG00000103019	gstp2	-1.46081	4.19e-12
ENSDARG00000077288	si:ch211-188c16.1	-1.45981	0.014031
ENSDARG00000062621	satb1b	-1.45934	0.000128007
ENSDARG00000045160	msrb1b	-1.45877	9.82e-09
ENSDARG00000099821	tymp	-1.4581	2.24e-07
ENSDARG00000020744	bdkrb1	-1.4565	0.00574889
ENSDARG00000039423	AL831745.1	-1.45597	1.23e-05
ENSDARG00000061466	cpne5a	-1.45542	0.0257024
ENSDARG00000115773	FQ377889.1	-1.45521	4.44e-05
ENSDARG00000057498	habp2	-1.45285	0.00169714
ENSDARG00000058445	zgc:136472	-1.45283	1.57e-05
ENSDARG00000056144	zgc:123244	-1.45219	0.0114163
ENSDARG00000096454	ap1m2	-1.45026	4.58e-09
ENSDARG00000077349	sorcs3b	-1.44816	0.00368726
ENSDARG00000105829	CR788316.4	-1.44703	0.0304157
ENSDARG00000102398	cnn1b	-1.44331	3.34e-05
ENSDARG00000075800	calml4a	-1.44233	0.00215678
ENSDARG00000069478	slc13a3	-1.44073	7.75e-13
ENSDARG00000086159	si:ch73-206d17.1	-1.43889	5.95e-05
ENSDARG00000005320	nipsnap1	-1.43747	1.53e-06
ENSDARG00000045804	abhd2b	-1.43705	0.00688739
ENSDARG00000074528	unm_sa821	-1.43684	1.1e-05
ENSDARG00000031588	si:dkey-239b22.1	-1.43639	0.00297651
ENSDARG00000057598	s100b	-1.43619	0.00237131
ENSDARG00000094557	nupr1b	-1.43502	1.72e-12
ENSDARG00000062325	shank2b	-1.43242	0.000508203
ENSDARG00000101671	zgc:158417	-1.4324	0.0367577
ENSDARG00000002600	pcsk1	-1.43205	0.000239623
ENSDARG00000056203	si:ch211-201h21.5	-1.43147	1.14e-08
ENSDARG00000016412	agt	-1.4309	5.03e-10
ENSDARG00000027620	bco2l	-1.42653	0.000206159
ENSDARG00000078327	CEP170B	-1.42587	0.000614207
ENSDARG00000063158	CABZ01081780.1	-1.42287	0.0384756
ENSDARG00000036776	aldh8a1	-1.4208	1.35e-07
ENSDARG00000086739	si:ch1073-513e17.1	-1.41706	3.24e-07
ENSDARG00000006220	ugt1a1	-1.416	1.06e-10
ENSDARG00000110341	hsd11b1lb	-1.41443	7.92e-07
ENSDARG00000031817	trim2a	-1.40889	0.000924941
ENSDARG00000116344	CABZ01063556.1	-1.40806	0.00198282
ENSDARG00000070229	zgc:158258	-1.40792	0.00127222
ENSDARG00000059523	rims4	-1.40504	0.049102
ENSDARG00000102858	sc:d189	-1.40488	0.0132771
ENSDARG00000105644	zgc:172079	-1.40453	0.00372006
ENSDARG00000054890	rgra	-1.4044	0.000456415
ENSDARG00000005221	desmb	-1.40383	6.92e-08
ENSDARG00000101240	CU651662.1	-1.4026	0.0119451
ENSDARG00000002405	si:ch211-225b11.1	-1.40208	0.000758858
ENSDARG00000063078	abcg5	-1.39947	0.00237365
ENSDARG00000006642	drg2	-1.39866	2.6e-07
ENSDARG00000074712	si:ch211-186e20.2	-1.39752	0.0115046
ENSDARG00000086345	cux2b	-1.39535	0.0233804
ENSDARG00000044441	si:ch73-194h10.2	-1.39509	1e-11
ENSDARG00000002231	plpp2a	-1.39437	0.000257518
ENSDARG00000104277	BX942846.1	-1.39401	0.0252559
ENSDARG00000063544	pip4k2ab	-1.38992	0.0101354
ENSDARG00000070386	krtcap2	-1.38865	1.07e-07
ENSDARG00000079962	doc2d	-1.38699	0.000678824
ENSDARG00000029381	aldh3a2b	-1.38432	8.53e-09
ENSDARG00000062467	stra6l	-1.38421	2.28e-08
ENSDARG00000098315	cyp1a	-1.38403	0.000393854
ENSDARG00000095294	si:dkey-200l5.4	-1.38237	5.66e-05
ENSDARG00000078908	fbxo41	-1.38221	0.0034946
ENSDARG00000051915	pde5ab	-1.38135	2.23e-07
ENSDARG00000057035	stoml3b	-1.38096	3.73e-07
ENSDARG00000096787	selp	-1.3776	0.0449158
ENSDARG00000042428	gstt1a	-1.37672	9.33e-13
ENSDARG00000076595	sema4ga	-1.3742	0.000282859
ENSDARG00000100075	abcg2a	-1.37299	2e-05
ENSDARG00000104203	ugt5b5	-1.37146	5.34e-08
ENSDARG00000074221	zgc:172302	-1.3688	2.24e-09
ENSDARG00000097372	si:ch211-139d20.3	-1.36855	0.0496975
ENSDARG00000013800	snrpd3	-1.3677	5.17e-06
ENSDARG00000103651	map3k12	-1.36674	0.00191314
ENSDARG00000008239	mocs3	-1.36542	1.15e-05
ENSDARG00000101054	syn2b	-1.36338	1e-07
ENSDARG00000052948	nppal	-1.36292	0.00850364
ENSDARG00000042854	ephx1	-1.36187	1.41e-05
ENSDARG00000011091	drd2b	-1.36165	0.00953907
ENSDARG00000062696	dgkg	-1.3612	0.00442658
ENSDARG00000069095	gls2a	-1.36058	0.000472542
ENSDARG00000070590	nt5c1ab	-1.36011	0.0455424
ENSDARG00000099315	nsdhl	-1.35995	5.61e-06
ENSDARG00000099960	elovl1a	-1.35978	8.5e-08
ENSDARG00000017388	gstt1b	-1.3593	1.5e-07
ENSDARG00000061551	rap1gap2a	-1.35815	3.72e-05
ENSDARG00000011521	upb1	-1.35768	2.13e-06
ENSDARG00000044387	cldn2	-1.35654	9.34e-07
ENSDARG00000077761	nlgn4xb	-1.35583	0.0332093
ENSDARG00000020046	ahr1a	-1.35428	0.0078767
ENSDARG00000013524	cyp2ae1	-1.35384	0.00142606
ENSDARG00000088013	zgc:136333	-1.35169	0.00811093
ENSDARG00000076765	ddhd2	-1.34982	2.04e-18
ENSDARG00000061047	abcg4a	-1.34795	0.0170701
ENSDARG00000007788	atp2b1b	-1.34681	0.00505967
ENSDARG00000068787	slc6a17	-1.34605	0.00122988
ENSDARG00000013005	opcml	-1.34514	0.0269638
ENSDARG00000098162	zgc:77748	-1.34429	5.27e-14
ENSDARG00000041926	dlg4a	-1.34404	0.0136558
ENSDARG00000078688	frs3	-1.34269	0.045803
ENSDARG00000076991	dolk	-1.34158	0.00677378
ENSDARG00000020718	slc25a22a	-1.34027	2.51e-07
ENSDARG00000101726	ces2b	-1.3399	1.4e-09
ENSDARG00000102888	gpr39	-1.33865	3.97e-06
ENSDARG00000096505	si:ch73-103l1.2	-1.33837	0.0190282
ENSDARG00000055172	si:ch211-256m1.8	-1.33803	5.16e-14
ENSDARG00000003991	fhl2b	-1.33764	0.000581396
ENSDARG00000035043	pfdn5	-1.33473	0.0202611
ENSDARG00000076697	SIPA1	-1.3268	0.00581475
ENSDARG00000045797	C25H12orf73	-1.32633	9.3e-06
ENSDARG00000075698	nkpd1	-1.32603	0.000877428
ENSDARG00000042112	dio1	-1.32485	0.000191947
ENSDARG00000040700	nab1b	-1.32295	0.0427533
ENSDARG00000089086	mustn1b	-1.31881	5.56e-05
ENSDARG00000057741	nr1h4	-1.3172	1.3e-07
ENSDARG00000074876	abcd1	-1.3163	0.0308231
ENSDARG00000006811	sult1st6	-1.3151	0.0270089
ENSDARG00000011770	dhrs12	-1.31337	0.000223304
ENSDARG00000057437	apodb	-1.31157	1.27e-08
ENSDARG00000070972	si:ch211-81a5.8	-1.31063	0.0115478
ENSDARG00000074728	mfsd9	-1.30925	0.00684181
ENSDARG00000062824	alx1	-1.30881	1.7e-06
ENSDARG00000103123	CR854980.1	-1.30878	0.00220091
ENSDARG00000101585	tecra	-1.30854	1.44e-06
ENSDARG00000043562	zgc:65997	-1.30737	4.67e-05
ENSDARG00000053625	anxa2b	-1.3072	1.93e-05
ENSDARG00000056719	slc6a19b	-1.30677	0.000281656
ENSDARG00000099558	NPC1L1	-1.30537	0.00289141
ENSDARG00000087762	rab27b	-1.30463	0.000206159
ENSDARG00000052010	ciao2b	-1.30325	3.85e-11
ENSDARG00000012194	scp2a	-1.30208	2.8e-16
ENSDARG00000062549	acmsd	-1.30182	4.44e-08
ENSDARG00000101199	rbp4	-1.30151	3.66e-11
ENSDARG00000040008	neurod6a	-1.29888	0.0215484
ENSDARG00000062132	cyp4v8	-1.29857	1.73e-05
ENSDARG00000038709	si:dkeyp-66d1.7	-1.29719	2.89e-09
ENSDARG00000091131	cry3b	-1.29671	5.14e-05
ENSDARG00000104108	slco1d1	-1.29647	5.89e-11
ENSDARG00000038608	sdhc	-1.29547	6.56e-09
ENSDARG00000079216	dpep2	-1.29494	0.0142663
ENSDARG00000104292	ccn2b	-1.29372	0.000312204
ENSDARG00000059712	slc19a2	-1.29369	0.00669521
ENSDARG00000062633	cadm2b	-1.29353	0.00104305
ENSDARG00000106631	tmem63bb	-1.29181	0.0253514
ENSDARG00000038153	lgals2b	-1.29073	2.63e-09
ENSDARG00000107130	CU927890.1	-1.28996	0.000649657
ENSDARG00000063535	chd4a	-1.28955	1.41e-11
ENSDARG00000021336	pax4	-1.28791	0.0188702
ENSDARG00000073741	RAP1GDS1	-1.28561	0.00120965
ENSDARG00000104129	si:dkey-23n7.10	-1.28476	0.0119033
ENSDARG00000102202	phospho2	-1.28471	0.00198751
ENSDARG00000043328	fip1l1a	-1.28204	0.0243254
ENSDARG00000055154	slc8a4a	-1.28198	0.0136451
ENSDARG00000077188	atrnl1a	-1.27988	0.0118872
ENSDARG00000097606	tmem82	-1.27949	0.0118688
ENSDARG00000008164	btr33	-1.27774	0.000112024
ENSDARG00000061362	dipk1ab	-1.27611	0.000541009
ENSDARG00000055078	chac2	-1.27503	0.000519784
ENSDARG00000037000	fkbp11	-1.27481	5.14e-06
ENSDARG00000040298	apoa4b.1	-1.27415	7.73e-05
ENSDARG00000077138	zgc:195173	-1.27314	0.0166798
ENSDARG00000052376	b3gnt2a	-1.27301	0.0485422
ENSDARG00000012699	bbx	-1.2718	0.00842741
ENSDARG00000020952	si:ch211-214j8.1	-1.26926	5.56e-07
ENSDARG00000103957	aamdc	-1.26874	7.02e-05
ENSDARG00000040869	upp1	-1.26866	0.0252559
ENSDARG00000033599	pdia8	-1.26788	0.00277416
ENSDARG00000020149	acoxl	-1.26632	0.00226289
ENSDARG00000087402	tpm1	-1.26577	5.45e-06
ENSDARG00000061544	ano6	-1.26528	2.56e-06
ENSDARG00000080018	kif16bb	-1.26518	0.026316
ENSDARG00000095674	tmem123	-1.26498	0.000190607
ENSDARG00000069954	kcnq5a	-1.26463	0.000390452
ENSDARG00000041540	sult1st2	-1.26371	0.000608486
ENSDARG00000074524	cntnap1	-1.26343	0.00502582
ENSDARG00000053858	crip1	-1.26225	8.92e-08
ENSDARG00000097285	ANPEP	-1.25957	7.91e-14
ENSDARG00000051925	cyb5r2	-1.2552	4.54e-11
ENSDARG00000039385	dlg4b	-1.25517	0.000508927
ENSDARG00000063387	sec22c	-1.25224	0.0379847
ENSDARG00000087260	mtss1lb	-1.24912	0.00140636
ENSDARG00000075754	mri1	-1.24747	0.0207373
ENSDARG00000098242	brcc3	-1.24342	0.00487955
ENSDARG00000070724	chrna4b	-1.24275	0.0289515
ENSDARG00000077633	magixb	-1.24235	0.0447893
ENSDARG00000056101	kcnd3	-1.24205	0.00011395
ENSDARG00000103130	BX571960.2	-1.23899	0.0039375
ENSDARG00000046053	slc27a6	-1.23735	0.00173195
ENSDARG00000062823	pi4kab	-1.23621	0.0114411
ENSDARG00000099564	atoh1b	-1.2352	0.0337918
ENSDARG00000038095	socs1a	-1.23502	0.0441523
ENSDARG00000061541	unc5db	-1.23451	0.00235599
ENSDARG00000075532	slc4a11	-1.23215	0.0315894
ENSDARG00000087188	nfil3-6	-1.2313	0.00385576
ENSDARG00000077201	myo7bb	-1.22885	0.000566959
ENSDARG00000030938	fermt3b	-1.22769	0.013704
ENSDARG00000102615	fra10ac1	-1.22464	1.13e-05
ENSDARG00000111606	smyhc2	-1.22335	3.37e-05
ENSDARG00000088639	cdca9	-1.22286	0.000557356
ENSDARG00000060889	mettl7a	-1.22283	0.00953907
ENSDARG00000059558	tecta	-1.2228	0.0401219
ENSDARG00000098588	gchfr	-1.22208	7.93e-07
ENSDARG00000032206	cthl	-1.22087	0.0167152
ENSDARG00000035459	spns3	-1.22038	0.000648624
ENSDARG00000053500	cbsa	-1.21985	4.54e-05
ENSDARG00000054690	si:dkey-166k12.1	-1.21928	0.00888838
ENSDARG00000088398	tmem107l	-1.21851	0.00326466
ENSDARG00000077656	arfgef3	-1.21675	0.00718436
ENSDARG00000069441	lpar6b	-1.21477	0.000403324
ENSDARG00000063333	nup210	-1.21445	3.87e-09
ENSDARG00000037706	gss	-1.21409	8e-06
ENSDARG00000026322	dhrs13a.1	-1.21349	4.32e-08
ENSDARG00000092281	flnb	-1.21305	0.0160405
ENSDARG00000043394	si:dkey-71h2.2	-1.2113	0.000207715
ENSDARG00000091408	mtcl1	-1.21026	0.0401134
ENSDARG00000079543	dpys	-1.20968	2.65e-05
ENSDARG00000093193	chia.6	-1.20855	0.000483132
ENSDARG00000076959	si:ch211-38m6.6	-1.2083	0.0385219
ENSDARG00000109287	CABZ01078261.2	-1.20591	0.0471196
ENSDARG00000095347	si:dkeyp-72h1.1	-1.20462	0.0205509
ENSDARG00000056833	svopa	-1.20459	0.024395
ENSDARG00000069254	chrm4a	-1.20447	0.00170889
ENSDARG00000032959	kcnc1b	-1.20359	0.00896978
ENSDARG00000112419	si:ch211-62a1.3	-1.20321	2.79e-09
ENSDARG00000062501	hhipl1	-1.20262	1.68e-08
ENSDARG00000101901	zgc:193711	-1.20257	0.000911191
ENSDARG00000032714	gria1b	-1.20109	0.0279098
ENSDARG00000014717	dync1h1	-1.19966	0.000715585
ENSDARG00000110147	C5H11orf54	-1.19952	0.0275788
ENSDARG00000100986	CABZ01117503.1	-1.19879	0.0179445
ENSDARG00000087048	si:dkey-165n16.1	-1.19792	0.00094971
ENSDARG00000032197	klf12b	-1.1979	0.00255899
ENSDARG00000039310	parla	-1.19763	0.00176259
ENSDARG00000037551	pm20d1.1	-1.19619	0.00299849
ENSDARG00000088366	zgc:77938	-1.19535	6.72e-07
ENSDARG00000061248	xylt1	-1.19246	0.000525822
ENSDARG00000013050	abcc12	-1.19213	6.89e-06
ENSDARG00000099276	ugt5b2	-1.1908	0.033634
ENSDARG00000016868	rhobtb4	-1.19029	0.00595376
ENSDARG00000102175	hamp	-1.18941	0.00786347
ENSDARG00000073824	RASGRF1	-1.18811	0.00409643
ENSDARG00000051940	ugt2a4	-1.18662	1.69e-05
ENSDARG00000040177	rgs16	-1.18534	0.0018343
ENSDARG00000043661	cadpsa	-1.18206	0.000341526
ENSDARG00000032639	cd36	-1.18087	0.00337183
ENSDARG00000016667	gabbr1b	-1.17884	0.000101623
ENSDARG00000042010	pklr	-1.17798	0.00286742
ENSDARG00000104054	mlxipl	-1.17754	0.00367579
ENSDARG00000079620	amigo1	-1.1764	6.72e-05
ENSDARG00000090421	SH2B2	-1.17634	0.0201016
ENSDARG00000014169	CABZ01041610.1	-1.1762	0.00668761
ENSDARG00000042737	slc52a3	-1.1746	0.0113864
ENSDARG00000038123	myl9a	-1.17374	1.97e-06
ENSDARG00000029587	msra	-1.17365	0.00104305
ENSDARG00000101160	apoa4a	-1.17187	0.000188349
ENSDARG00000099730	pkma	-1.17082	3.46e-08
ENSDARG00000033227	lect2l	-1.17049	0.00219803
ENSDARG00000040523	smpd2a	-1.16823	2.81e-07
ENSDARG00000055159	cyp27a1.4	-1.16799	0.0456218
ENSDARG00000077124	si:ch211-255p10.4	-1.16787	0.0412142
ENSDARG00000039832	gsta.2	-1.16443	3.27e-08
ENSDARG00000063713	syngap1a	-1.16435	0.00752003
ENSDARG00000068114	f11r.2	-1.16402	0.00136695
ENSDARG00000104450	CR855996.2	-1.16207	2.87e-11
ENSDARG00000031299	dhrs11b	-1.16203	2.18e-05
ENSDARG00000052103	dtymk	-1.15996	1.47e-08
ENSDARG00000100694	tnnt2b	-1.15877	0.0306504
ENSDARG00000038865	acox3	-1.15871	6.7e-08
ENSDARG00000055917	nipa1	-1.15838	0.00338733
ENSDARG00000078770	si:ch73-21k16.5	-1.15809	0.0048305
ENSDARG00000012366	fbp2	-1.15695	1.74e-06
ENSDARG00000014727	acox1	-1.15634	3.65e-12
ENSDARG00000003167	mlst8	-1.1555	3.72e-11
ENSDARG00000079443	vipb	-1.1535	0.00266757
ENSDARG00000004527	pin4	-1.15217	2.32e-05
ENSDARG00000010565	aqp4	-1.15133	0.00100882
ENSDARG00000071871	glod5	-1.15053	9.29e-07
ENSDARG00000102722	itih3b	-1.14896	0.00710228
ENSDARG00000099424	lcat	-1.1489	0.000312204
ENSDARG00000069425	hsbp1a	-1.14859	5.47e-05
ENSDARG00000026369	dbi	-1.14774	3.42e-08
ENSDARG00000058462	zgc:158846	-1.1469	1.73e-06
ENSDARG00000052468	gsk3bb	-1.1458	0.0497294
ENSDARG00000017444	hal	-1.14421	0.00757623
ENSDARG00000056481	vat1	-1.14285	1.89e-08
ENSDARG00000036826	ankrd52a	-1.14186	5.51e-05
ENSDARG00000099524	gbe1b	-1.14125	1.26e-10
ENSDARG00000069484	dab2ipa	-1.14054	0.000500208
ENSDARG00000016536	npas2	-1.13697	0.042416
ENSDARG00000042141	myo6b	-1.13562	6.8e-06
ENSDARG00000057575	pnp4a	-1.13234	4.23e-05
ENSDARG00000098857	lifra	-1.13182	0.00655364
ENSDARG00000010862	amt	-1.13019	9.03e-11
ENSDARG00000068478	gpx4a	-1.12947	0.00906517
ENSDARG00000043342	gpx3	-1.12877	0.00221483
ENSDARG00000043663	faub	-1.12433	0.00130814
ENSDARG00000016348	dip2bb	-1.12431	0.00268701
ENSDARG00000059923	slc25a47a	-1.12352	0.012895
ENSDARG00000053241	sts	-1.12343	0.0255587
ENSDARG00000089663	lsm3	-1.12319	1.23e-05
ENSDARG00000076250	rasef	-1.12165	0.00495741
ENSDARG00000100962	ttc39b	-1.12047	0.00198751
ENSDARG00000070985	mrps21	-1.12045	1.59e-05
ENSDARG00000079420	dpp4	-1.12031	9.8e-07
ENSDARG00000071087	slc35b4	-1.1197	3.8e-09
ENSDARG00000057527	mef2ab	-1.11957	0.0480896
ENSDARG00000074442	alx4b	-1.11846	0.00192829
ENSDARG00000077875	slc2a5	-1.11802	0.0484756
ENSDARG00000099877	si:dkeyp-72e1.6	-1.11777	0.00224415
ENSDARG00000044935	hpdb	-1.11656	0.000424836
ENSDARG00000076904	loxl5b	-1.11648	0.000907269
ENSDARG00000059846	epg5	-1.1153	1.68e-05
ENSDARG00000093438	CU467110.1	-1.11407	0.0306749
ENSDARG00000093774	rbp2b	-1.11292	5.2e-05
ENSDARG00000103903	LO017650.1	-1.11257	0.000456415
ENSDARG00000037954	tnnt1	-1.11196	0.000634925
ENSDARG00000027638	adra1ab	-1.10988	0.0477914
ENSDARG00000105114	crebrf	-1.10987	0.010348
ENSDARG00000061257	C3H17orf75	-1.10968	4.92e-08
ENSDARG00000102020	pnpla3	-1.10947	8.82e-10
ENSDARG00000089340	rhobtb2b	-1.10944	0.049148
ENSDARG00000010130	smpdl3b	-1.10918	0.00169714
ENSDARG00000060393	fibcd1	-1.10781	0.0264303
ENSDARG00000036031	sept5b	-1.10772	0.00757623
ENSDARG00000074126	ttc39a	-1.10744	0.000519784
ENSDARG00000042518	hipk2	-1.10571	3.39e-05
ENSDARG00000038700	gpr160	-1.10524	0.0345138
ENSDARG00000041137	dhrs13a.3	-1.10427	8.3e-08
ENSDARG00000102406	si:ch211-165e15.1	-1.10406	0.00807339
ENSDARG00000100719	uraha	-1.10386	0.000629298
ENSDARG00000058252	adamts15b	-1.10277	6.36e-05
ENSDARG00000077749	usp54b	-1.10234	0.0273021
ENSDARG00000011573	abcb11a	-1.10215	2.07e-08
ENSDARG00000008637	mttp	-1.10147	4.03e-09
ENSDARG00000071462	lama3	-1.10005	5.02e-06
ENSDARG00000100583	hid1b	-1.09965	0.00383869
ENSDARG00000042861	ltk	-1.09874	9.48e-09
ENSDARG00000070423	zgc:153157	-1.09842	0.029997
ENSDARG00000042723	gfra2a	-1.09807	0.0203932
ENSDARG00000063293	neto2b	-1.09699	0.00948614
ENSDARG00000040255	ephx2	-1.09638	1.81e-12
ENSDARG00000034862	f7	-1.09443	0.046447
ENSDARG00000114258	si:dkey-30c15.13	-1.09326	0.030157
ENSDARG00000007795	cst3	-1.09294	1.23e-09
ENSDARG00000056410	fdx1	-1.09149	1.22e-07
ENSDARG00000109652	CR855320.4	-1.09145	0.01191
ENSDARG00000061635	myo5aa	-1.09061	4.38e-06
ENSDARG00000117245	CABZ01010098.1	-1.0906	0.0207005
ENSDARG00000102142	ece2b	-1.09055	0.0010545
ENSDARG00000044751	ddt	-1.08923	0.00100596
ENSDARG00000103101	si:ch211-235e9.6	-1.08891	0.000105624
ENSDARG00000010936	abcb4	-1.08866	1.71e-05
ENSDARG00000079059	retreg1	-1.08785	0.00721481
ENSDARG00000005897	dera	-1.08735	0.0015569
ENSDARG00000036636	ebpl	-1.08604	0.0378113
ENSDARG00000077691	slc13a5a	-1.08601	0.000457177
ENSDARG00000087277	selenoj	-1.0856	3.2e-09
ENSDARG00000055976	pecr	-1.08478	0.000395467
ENSDARG00000059763	gabrd	-1.08255	0.00491699
ENSDARG00000062463	zc3h12b	-1.08113	0.0154163
ENSDARG00000006031	abat	-1.07958	4.52e-06
ENSDARG00000087517	btbd3b	-1.07755	0.00367809
ENSDARG00000090286	serpina1	-1.07722	0.00710228
ENSDARG00000062080	shc2	-1.07718	0.00469952
ENSDARG00000041300	drc3	-1.07574	0.0404858
ENSDARG00000075886	vwa5b2	-1.0754	0.0171959
ENSDARG00000058638	si:ch211-71m22.1	-1.07539	7.11e-07
ENSDARG00000090145	tmem240b	-1.07461	0.0290987
ENSDARG00000104384	agbl1	-1.07287	0.0005621
ENSDARG00000028164	cst14a.1	-1.07242	1.08e-05
ENSDARG00000027584	ttpa	-1.07181	1.23e-05
ENSDARG00000053425	serinc2l	-1.07122	0.00022441
ENSDARG00000093366	acer3	-1.0705	0.0258548
ENSDARG00000091209	ucp3	-1.06665	0.0345525
ENSDARG00000069548	zgc:162780	-1.065	0.00264961
ENSDARG00000070603	hspa12a	-1.06327	0.000275096
ENSDARG00000096668	MZT1	-1.06269	0.000508492
ENSDARG00000041921	hsbp1b	-1.06211	0.0067301
ENSDARG00000098475	arr3b	-1.06188	0.0037741
ENSDARG00000088891	slc23a3	-1.0607	0.000717028
ENSDARG00000060875	pde1a	-1.06064	0.0416548
ENSDARG00000019457	tfe3b	-1.06011	0.0134124
ENSDARG00000060835	tecpr2	-1.05785	1.75e-05
ENSDARG00000070029	ehhadh	-1.05669	3.56e-05
ENSDARG00000104441	hspb7	-1.0563	0.0216886
ENSDARG00000077134	gpr158a	-1.05589	0.0264049
ENSDARG00000013802	pcid2	-1.05487	0.00146147
ENSDARG00000056587	cyp2r1	-1.05421	0.0185605
ENSDARG00000093185	GUCY1A2	-1.05403	0.0495785
ENSDARG00000116199	BX005372.1	-1.05264	1.96e-05
ENSDARG00000092419	vtg7	-1.05128	0.00412147
ENSDARG00000054300	dhrs1	-1.05116	5.72e-06
ENSDARG00000012640	cideb	-1.05012	0.00291274
ENSDARG00000103785	sult2st2	-1.05006	8.22e-11
ENSDARG00000079664	zgc:172341	-1.04926	0.00553665
ENSDARG00000095822	BX324132.2	-1.04856	0.0210682
ENSDARG00000039346	ndufa5	-1.04822	8.62e-08
ENSDARG00000087599	si:dkey-237h12.3	-1.04739	0.0128994
ENSDARG00000040123	zfpm2a	-1.04499	0.0208491
ENSDARG00000044047	slc18b1	-1.04481	0.000717528
ENSDARG00000054447	slc29a1b	-1.04447	1.33e-05
ENSDARG00000061687	atxn1a	-1.04192	0.00243915
ENSDARG00000043241	arrb1	-1.04181	0.0146755
ENSDARG00000086980	mbd6	-1.04154	0.000376194
ENSDARG00000045789	srgap1b	-1.04147	2.23e-05
ENSDARG00000003544	adarb1b	-1.04066	0.00415818
ENSDARG00000015337	comta	-1.03885	0.000176126
ENSDARG00000102241	zgc:136410	-1.03828	0.00557
ENSDARG00000096791	si:ch73-344o19.1	-1.03823	0.0176487
ENSDARG00000076001	pip5k1ca	-1.03771	0.00702577
ENSDARG00000101629	CABZ01079192.1	-1.03734	0.0114815
ENSDARG00000015537	gad2	-1.0362	5.82e-05
ENSDARG00000018896	mmp24	-1.0358	0.0288203
ENSDARG00000075292	myo15aa	-1.03496	0.00107722
ENSDARG00000078169	cacna2d2b	-1.03203	0.0084502
ENSDARG00000016771	tfa	-1.03147	4.02e-05
ENSDARG00000045519	sfmbt2	-1.03134	0.0115478
ENSDARG00000102828	mfsd11	-1.03026	0.0491679
ENSDARG00000018459	msrb2	-1.02936	7.66e-07
ENSDARG00000104722	myl2a	-1.02873	0.000607002
ENSDARG00000089976	spcs3	-1.02577	0.00405913
ENSDARG00000095897	atp5f1e	-1.02509	1.89e-05
ENSDARG00000038974	FO904844.1	-1.02499	8.38e-05
ENSDARG00000026017	xpnpep2	-1.0225	0.0433546
ENSDARG00000100782	f7l	-1.02198	0.0260177
ENSDARG00000062756	pllp	-1.02173	9.3e-05
ENSDARG00000014232	prkg3	-1.02168	0.000222484
ENSDARG00000076056	IYD	-1.02113	0.000452597
ENSDARG00000076270	adamts13	-1.02086	0.00189657
ENSDARG00000054211	st8sia7.1	-1.0201	0.0315894
ENSDARG00000020866	apoa4b.2	-1.01683	0.0415079
ENSDARG00000099519	cpdp	-1.01656	8.78e-12
ENSDARG00000039005	trappc1	-1.01494	0.000450427
ENSDARG00000005853	slc25a6	-1.01406	0.034977
ENSDARG00000028163	prg4b	-1.01368	0.000223111
ENSDARG00000037281	fgg	-1.01259	2.72e-06
ENSDARG00000077782	acer2	-1.01215	0.0481932
ENSDARG00000001818	c3b.2	-1.01212	0.00277416
ENSDARG00000071203	sptssa	-1.01212	0.00123289
ENSDARG00000086272	si:dkey-4p15.5	-1.012	0.00245003
ENSDARG00000057239	tph2	-1.01187	0.009564
ENSDARG00000040608	gcnt7	-1.00998	0.000242986
ENSDARG00000038106	slc37a4a	-1.00951	0.00226884
ENSDARG00000058733	ihha	-1.00889	0.0040551
ENSDARG00000075376	sgsm1b	-1.00756	0.0188914
ENSDARG00000058332	krt18a.2	-1.00751	0.0368719
ENSDARG00000009252	napepld	-1.00581	0.000154995
ENSDARG00000060745	pgm5	-1.00518	0.0332688
ENSDARG00000056167	hspe1	-1.00441	0.00219908
ENSDARG00000077004	aldh1l1	-1.00424	6.4e-06
ENSDARG00000086027	si:ch211-168d23.3	-1.00332	0.0294003
ENSDARG00000019963	sfxn1	-1.00324	0.00403161
ENSDARG00000023082	krt1-19d	-1.00253	0.0480896
ENSDARG00000029476	ldlra	-1.002	3.17e-05
ENSDARG00000062087	nceh1b.1	-1.00092	0.00814852
ENSDARG00000019392	stat5a	-1.00036	9.56e-05
ENSDARG00000054172	pgrmc1	-1.00002	0.000774053
ENSDARG00000032876	trit1	1.00129	5.51e-06
ENSDARG00000019556	clcn7	1.00274	1.38e-06
ENSDARG00000043323	lnx1	1.00335	4.29e-05
ENSDARG00000087641	cdh26.2	1.00459	1.63e-05
ENSDARG00000113009	FO704721.1	1.01004	5.25e-05
ENSDARG00000015495	klf3	1.01053	0.000704214
ENSDARG00000078941	ano9a	1.01111	0.00495447
ENSDARG00000036637	arl11	1.01353	0.0329126
ENSDARG00000109399	si:ch1073-110a20.7	1.01668	0.000169492
ENSDARG00000062226	ino80db	1.01943	1.71e-05
ENSDARG00000087107	si:ch73-222h13.1	1.01967	0.0369714
ENSDARG00000056885	per1a	1.02082	0.00378602
ENSDARG00000004447	aplnr2	1.02305	5.28e-07
ENSDARG00000009040	si:ch73-141c7.1	1.02307	0.00100495
ENSDARG00000091783	si:dkeyp-71f10.5	1.02328	0.0306829
ENSDARG00000079912	rapgefl1	1.0237	0.00321786
ENSDARG00000040284	si:dkey-79d12.5	1.02442	0.00346123
ENSDARG00000059883	trpv1	1.02536	0.0104126
ENSDARG00000059263	hoxd12a	1.02564	5.28e-07
ENSDARG00000098941	CU856520.1	1.02612	0.00175494
ENSDARG00000075899	si:ch1073-186i23.1	1.02614	0.000506217
ENSDARG00000076830	si:dkey-65b12.6	1.0277	6.23e-05
ENSDARG00000009196	anxa3a	1.02794	0.000922477
ENSDARG00000099101	gch2	1.02895	0.0151334
ENSDARG00000032405	ckap4	1.03122	1.84e-09
ENSDARG00000111812	CABZ01073083.1	1.03386	0.00272826
ENSDARG00000097897	sgip1a	1.03418	3.1e-07
ENSDARG00000012968	rhoub	1.03454	9.82e-05
ENSDARG00000063905	mt-co1	1.0353	0.0269316
ENSDARG00000030844	klf11a	1.03654	0.00223496
ENSDARG00000005092	cep89	1.03941	0.00941461
ENSDARG00000010756	nod2	1.03943	5.38e-05
ENSDARG00000094760	si:dkey-125i10.3	1.04237	0.0190769
ENSDARG00000055160	chadla	1.04273	0.00440569
ENSDARG00000021924	hsp70.3	1.04439	0.0187575
ENSDARG00000054533	araf	1.04529	3.18e-05
ENSDARG00000100829	pcdh1g32	1.05073	0.00714059
ENSDARG00000103981	bhlha9	1.05172	7.35e-05
ENSDARG00000070012	sesn2	1.05306	0.0387068
ENSDARG00000099970	CR383676.2	1.0556	0.000579283
ENSDARG00000112529	CU929259.2	1.05711	0.00568791
ENSDARG00000075225	si:ch211-223a10.1	1.05726	0.0103889
ENSDARG00000055530	sertad2b	1.05843	0.00449507
ENSDARG00000007407	barx1	1.05916	1.2e-07
ENSDARG00000040432	klf2b	1.06136	0.000391374
ENSDARG00000082753	NC_002333.17	1.06411	6.36e-05
ENSDARG00000017230	fbxw11b	1.0659	0.0141813
ENSDARG00000096419	CU659670.1	1.06764	0.00414782
ENSDARG00000056836	si:ch211-125o16.4	1.0708	0.000151652
ENSDARG00000015793	creb3l1	1.07293	2.07e-10
ENSDARG00000115799	hist1h4l	1.08005	0.0278174
ENSDARG00000016263	zdhhc5a	1.08314	6.88e-09
ENSDARG00000074120	usp2b	1.08644	0.000277175
ENSDARG00000015153	wdr91	1.0878	2.23e-07
ENSDARG00000073711	mmrn2b	1.08842	3.89e-06
ENSDARG00000012499	per1b	1.08857	1.54e-07
ENSDARG00000037961	rcn3	1.08943	0.000556625
ENSDARG00000063321	rabl2	1.08971	5.58e-08
ENSDARG00000112702	BX537263.3	1.09415	0.00497918
ENSDARG00000087120	slc5a8	1.09522	0.00432836
ENSDARG00000039458	lhx4	1.09571	1.51e-07
ENSDARG00000003961	parp3	1.09647	5.78e-06
ENSDARG00000104083	adgre5b.2	1.09903	0.0148776
ENSDARG00000076667	ccng1	1.10186	2.42e-08
ENSDARG00000097770	si:ch211-167j9.4	1.10436	0.0289515
ENSDARG00000069471	mhc1zca	1.10588	0.0363775
ENSDARG00000075942	FRMD5	1.11197	0.000107475
ENSDARG00000055439	adamtsl7	1.11205	2.51e-07
ENSDARG00000087032	rbbp8l	1.11682	5.85e-06
ENSDARG00000068760	tnks1bp1	1.11977	0.00249999
ENSDARG00000098191	si:dkey-16l2.20	1.12002	0.0273204
ENSDARG00000093823	si:ch211-102c2.8	1.12015	0.00103646
ENSDARG00000076856	frem2a	1.12374	1.46e-05
ENSDARG00000056666	sp8b	1.12386	0.00863788
ENSDARG00000073999	tapt1a	1.12453	1.94e-05
ENSDARG00000057652	dbpb	1.12477	0.0020318
ENSDARG00000062304	pdpk1a	1.12772	0.000136569
ENSDARG00000089094	si:dkey-160o24.3	1.12849	0.0283947
ENSDARG00000039099	aep1	1.13051	0.00100682
ENSDARG00000040864	si:dkey-286j15.1	1.13291	0.0421673
ENSDARG00000038879	ift80	1.13362	6.22e-05
ENSDARG00000099195	ier2a	1.13626	4.51e-06
ENSDARG00000052705	pkp1b	1.13797	6.9e-07
ENSDARG00000096489	BX248324.1	1.13832	0.0148229
ENSDARG00000088514	and1	1.14142	2.81e-11
ENSDARG00000077721	knop1	1.14251	0.000953751
ENSDARG00000055798	heyl	1.14348	0.00456357
ENSDARG00000097060	CR388369.1	1.14389	0.0311884
ENSDARG00000017624	krt4	1.14576	8.91e-10
ENSDARG00000019316	fer1l6	1.1465	0.000409149
ENSDARG00000036685	ccnt2a	1.14689	5.1e-14
ENSDARG00000033953	entpd2a.2	1.14969	0.0118282
ENSDARG00000061496	si:ch211-250e5.2	1.15021	4.86e-05
ENSDARG00000105589	CT030144.2	1.15333	0.0183896
ENSDARG00000102832	baz1b	1.15719	1.83e-10
ENSDARG00000110019	CABZ01079267.1	1.15855	6.1e-07
ENSDARG00000061764	ahnak	1.15911	0.00966538
ENSDARG00000116806	CU693479.1	1.16237	1.17e-08
ENSDARG00000104340	rspo1	1.16308	0.000422722
ENSDARG00000055252	snap23.2	1.16335	0.0291362
ENSDARG00000043581	gadd45aa	1.16502	0.000203447
ENSDARG00000089382	zgc:158463	1.16679	5.52e-08
ENSDARG00000037421	egr1	1.16835	0.000518645
ENSDARG00000035390	tnpo1	1.17025	1.72e-17
ENSDARG00000056029	cyp26c1	1.17107	0.0420197
ENSDARG00000105641	si:ch211-98n17.5	1.1711	4.65e-06
ENSDARG00000021115	spata6	1.17176	0.00427791
ENSDARG00000063661	nuak2	1.17294	2.27e-06
ENSDARG00000079679	cep112	1.17515	0.0151346
ENSDARG00000104710	psip1a	1.18163	0.0285715
ENSDARG00000035178	gna14	1.18187	0.0410506
ENSDARG00000101232	pcdh1g2	1.18241	0.0291054
ENSDARG00000073732	myh14	1.18933	9.8e-07
ENSDARG00000045262	gsnb	1.19056	4.75e-10
ENSDARG00000090543	tmem138	1.19578	0.0455738
ENSDARG00000060682	agr1	1.19748	0.000356661
ENSDARG00000090873	ccl34a.4	1.19905	0.0235401
ENSDARG00000088091	pfn1	1.19979	6.82e-15
ENSDARG00000114948	zgc:194551	1.20041	0.0408285
ENSDARG00000059029	mmp28	1.20238	0.000542432
ENSDARG00000061338	ddx6	1.20707	5.49e-06
ENSDARG00000111934	zgc:112234	1.20742	0.00414572
ENSDARG00000102953	ints4	1.20784	1.4e-09
ENSDARG00000080081	dre-mir-133c	1.21473	0.00013031
ENSDARG00000058940	si:ch211-248e11.2	1.22317	0.017654
ENSDARG00000099640	eed	1.2274	1.25e-07
ENSDARG00000117317	CABZ01044022.1	1.22984	0.00567424
ENSDARG00000099374	sp9	1.22989	8.04e-09
ENSDARG00000036832	cyt1l	1.23	0.000351054
ENSDARG00000033999	cyp26a1	1.24244	8.5e-11
ENSDARG00000060315	rabgap1l2	1.24614	1.17e-07
ENSDARG00000078363	mcoln3a	1.24993	0.0209436
ENSDARG00000012981	osbpl7	1.25383	2.86e-08
ENSDARG00000074723	myo10l1	1.25441	7.14e-07
ENSDARG00000099842	CU138533.1	1.255	0.000409504
ENSDARG00000095454	si:dkey-19a16.13	1.2591	3.01e-05
ENSDARG00000097048	CU571318.1	1.26077	0.0212266
ENSDARG00000095400	si:ch73-52f15.5	1.26086	0.0432445
ENSDARG00000098908	CU062501.1	1.26201	0.0209436
ENSDARG00000031216	ssu72	1.26321	4.63e-16
ENSDARG00000104424	CABZ01009512.2	1.26374	0.0389575
ENSDARG00000003469	neurod4	1.28535	1.77e-05
ENSDARG00000004436	fam92a1	1.28538	4.88e-10
ENSDARG00000089724	cyldb	1.28586	0.00152697
ENSDARG00000078387	si:dkey-92i15.4	1.28745	0.000127543
ENSDARG00000076839	ftr86	1.28933	0.0013702
ENSDARG00000077983	GPR89B	1.29058	8.42e-07
ENSDARG00000098461	si:dkey-11f4.14	1.29599	0.0181963
ENSDARG00000024789	mxc	1.29775	0.00292486
ENSDARG00000060631	GARNL3	1.31106	1.79e-13
ENSDARG00000101200	zgc:112964	1.3115	0.0005738
ENSDARG00000102146	si:ch211-69b7.6	1.31208	0.00923329
ENSDARG00000027234	ift88	1.32094	9.58e-15
ENSDARG00000105403	abcc6b.1	1.32124	1.19e-08
ENSDARG00000086296	znf1137	1.32355	0.00364338
ENSDARG00000006128	cep170aa	1.32703	1.02e-11
ENSDARG00000096889	CT033825.1	1.32936	0.000455223
ENSDARG00000101954	hoxc6b	1.32985	2.42e-13
ENSDARG00000095643	si:dkey-253d23.3	1.33976	0.000118887
ENSDARG00000062978	ccdc151	1.34025	1.46e-14
ENSDARG00000092780	si:ch1073-170o4.1	1.34656	0.0111907
ENSDARG00000036028	arrdc3b	1.35283	6.03e-08
ENSDARG00000102119	si:ch73-359m17.2	1.35909	0.00190878
ENSDARG00000110963	trib1	1.35998	1.38e-06
ENSDARG00000090783	mfap4	1.36061	0.0313595
ENSDARG00000097959	si:dkey-248g15.3	1.36144	0.000195459
ENSDARG00000103528	FP243383.1	1.36228	0.0129914
ENSDARG00000078518	kazald2	1.36335	6.22e-10
ENSDARG00000094281	si:ch73-196i15.3	1.3735	0.0116236
ENSDARG00000104566	foxi1	1.3765	0.0481407
ENSDARG00000094719	CR318588.3	1.38404	0.00341123
ENSDARG00000108136	CABZ01113599.1	1.39179	8.57e-05
ENSDARG00000103456	cyp2aa11	1.39601	0.00130814
ENSDARG00000010658	insig1	1.39973	1.89e-06
ENSDARG00000093584	zgc:193505	1.40147	1.52e-07
ENSDARG00000054680	chrna9	1.40369	0.000648624
ENSDARG00000087093	si:ch211-157c3.4	1.40709	6.84e-07
ENSDARG00000037553	il1rapl2	1.40999	0.0468007
ENSDARG00000104727	ino80da	1.41093	0.00220541
ENSDARG00000058553	sprb	1.41146	0.0356978
ENSDARG00000117616	CABZ01101984.1	1.41572	0.0201972
ENSDARG00000036499	zgc:162171	1.41883	3.23e-08
ENSDARG00000057253	pimr141	1.42472	0.00125287
ENSDARG00000094128	CR751602.1	1.42846	0.00011622
ENSDARG00000011819	pcnx1	1.42945	1.98e-06
ENSDARG00000011870	sp8a	1.43622	2.22e-06
ENSDARG00000012341	capn9	1.44912	2.2e-10
ENSDARG00000101775	zgc:172014	1.45196	0.0237433
ENSDARG00000079616	cramp1	1.45503	4.92e-12
ENSDARG00000036179	myo1ea	1.46476	1.35e-13
ENSDARG00000056873	and3	1.46484	1.2e-24
ENSDARG00000093874	si:dkey-196j8.2	1.46485	0.000283252
ENSDARG00000101450	si:ch211-215p11.3	1.46555	0.0363121
ENSDARG00000033231	mcm6l	1.47055	0.038846
ENSDARG00000073737	suds3	1.4746	4.35e-18
ENSDARG00000095557	BX664610.1	1.47507	2.19e-12
ENSDARG00000096403	CT027638.1	1.47725	0.00604753
ENSDARG00000036876	zgc:153284	1.48022	7.85e-05
ENSDARG00000097118	CU693494.2	1.48681	3.3e-06
ENSDARG00000055854	nr4a3	1.48737	1.46e-07
ENSDARG00000104501	FP236812.1	1.49889	0.0135827
ENSDARG00000074071	mrnip	1.50603	0.0114157
ENSDARG00000028663	tek	1.50872	0.000223007
ENSDARG00000100093	ppp2r2ca	1.52692	8.37e-22
ENSDARG00000092018	si:ch211-139a5.1	1.52829	0.00272434
ENSDARG00000078619	pnp5a	1.5294	5.73e-12
ENSDARG00000117253	BX088707.3	1.53354	4.02e-05
ENSDARG00000018871	henmt1	1.54493	0.0329893
ENSDARG00000116445	CABZ01046954.1	1.54947	0.0196261
ENSDARG00000104288	hfm1	1.5732	0.000272631
ENSDARG00000055163	epoa	1.57509	0.0312346
ENSDARG00000079957	eloal	1.57672	0.0168104
ENSDARG00000105590	si:cabz01007794.1	1.57842	1.11e-12
ENSDARG00000091909	si:ch73-59c19.1	1.59174	0.00554995
ENSDARG00000070040	zgc:162344	1.59361	9.8e-07
ENSDARG00000038587	CU929150.1	1.59366	0.00310256
ENSDARG00000080151	NC_002333.2	1.59652	0.00191314
ENSDARG00000071213	rgl3a	1.59759	1.04e-07
ENSDARG00000060089	btaf1	1.60684	7.77e-13
ENSDARG00000039422	fuom	1.60684	0.0337194
ENSDARG00000055370	zgc:163121	1.60795	0.00605695
ENSDARG00000114100	CT583728.18	1.61128	0.0319162
ENSDARG00000102711	CU138533.2	1.61741	0.00634365
ENSDARG00000056623	ptenb	1.62017	3.53e-23
ENSDARG00000102040	CR356236.1	1.62156	0.00389309
ENSDARG00000097724	BX936342.2	1.62239	0.0273021
ENSDARG00000061357	chst6	1.62367	2.51e-07
ENSDARG00000041952	prox2	1.62622	0.0340179
ENSDARG00000007823	atf3	1.63576	8.85e-12
ENSDARG00000021547	vrk2	1.64661	6.71e-06
ENSDARG00000042529	gnat2	1.64994	0.0420197
ENSDARG00000117485	FO681323.1	1.65049	0.000142613
ENSDARG00000069505	zgc:136892	1.65509	2.77e-05
ENSDARG00000017174	dlx2b	1.6609	3.77e-06
ENSDARG00000114901	FP236318.5	1.67148	1.19e-07
ENSDARG00000090975	si:dkey-62k3.5	1.67341	0.0204686
ENSDARG00000100185	elovl7b	1.67605	4.37e-10
ENSDARG00000055514	icn2	1.67809	3.46e-06
ENSDARG00000112791	CT583728.17	1.68439	0.0215641
ENSDARG00000075815	slc12a5a	1.68892	0.00196036
ENSDARG00000097170	pcdh1a4	1.69074	0.0197665
ENSDARG00000043482	b3gnt3.1	1.69387	0.000315593
ENSDARG00000097441	CU855930.2	1.70494	0.0235249
ENSDARG00000092000	znf1020	1.71528	0.00529547
ENSDARG00000096939	CU207354.1	1.72272	0.00888482
ENSDARG00000031888	mapk8a	1.72468	1.12e-25
ENSDARG00000096997	CR589876.1	1.72687	7.29e-15
ENSDARG00000058606	sik1	1.73076	8.07e-07
ENSDARG00000098949	mslna	1.73197	0.00549077
ENSDARG00000052114	crtc3	1.74054	2.65e-26
ENSDARG00000029290	stx11b.1	1.74157	5.99e-11
ENSDARG00000086374	isg15	1.74655	0.0174333
ENSDARG00000079497	tcima	1.75792	1.47e-07
ENSDARG00000097368	si:dkey-244a7.1	1.76278	1.8e-09
ENSDARG00000108401	LO018336.1	1.76733	0.00247277
ENSDARG00000078703	unm_hu7910	1.7719	0.00020357
ENSDARG00000115978	AL935186.10	1.77192	0.0201864
ENSDARG00000056679	morc3a	1.77282	5.76e-34
ENSDARG00000069282	bbc3	1.77287	2.55e-11
ENSDARG00000102850	CU469577.1	1.77327	0.00160506
ENSDARG00000112275	AL935186.7	1.77851	0.0197469
ENSDARG00000038812	e2f5	1.78334	5.43e-07
ENSDARG00000088571	si:ch211-151o1.4	1.78524	1.67e-05
ENSDARG00000093535	BX005309.1	1.79049	3.46e-26
ENSDARG00000115819	CT583728.24	1.80002	0.000303397
ENSDARG00000094974	BX530068.1	1.80248	0.0344024
ENSDARG00000077746	AL935199.1	1.80507	0.00623298
ENSDARG00000096988	CR589944.1	1.81136	0.00414997
ENSDARG00000098537	spata22	1.83608	0.0012839
ENSDARG00000116076	FO704772.3	1.84493	1.51e-07
ENSDARG00000003203	rhcga	1.87616	8.06e-05
ENSDARG00000088589	ponzr3	1.87743	0.00039501
ENSDARG00000087299	armc9	1.90826	2.59e-08
ENSDARG00000070280	hist1h2a3	1.90864	0.0286902
ENSDARG00000013022	si:ch211-59h6.1	1.91147	0.00652192
ENSDARG00000117474	CABZ01048956.1	1.91387	0.00128512
ENSDARG00000059606	ccdc84	1.91455	3.22e-29
ENSDARG00000091235	CABZ01015525.1	1.92673	0.0428264
ENSDARG00000095236	CT990618.1	1.93237	0.0330015
ENSDARG00000075622	zgc:174938	1.93772	3.33e-07
ENSDARG00000037804	phlda3	1.93841	4.18e-23
ENSDARG00000058461	ice1	1.94329	2.17e-11
ENSDARG00000114192	BX548011.4	1.94625	0.000204951
ENSDARG00000115082	CABZ01057928.1	1.95047	6.75e-15
ENSDARG00000097429	BX005461.3	1.97014	0.0139479
ENSDARG00000093458	si:dkey-76d14.2	1.98093	0.0214658
ENSDARG00000096834	si:ch211-155k24.9	1.98575	3.83e-05
ENSDARG00000002509	zgc:153911	1.98675	0.0065153
ENSDARG00000094206	si:ch73-191k20.3	1.98757	0.00687252
ENSDARG00000087318	jac10	1.99332	0.0333811
ENSDARG00000001976	fkbp16	2.00082	0.0118502
ENSDARG00000111240	dhrs13a.2	2.01016	4.79e-07
ENSDARG00000096310	wu:fj64h06	2.02236	1.66e-18
ENSDARG00000110315	CT583728.11	2.02972	0.00126919
ENSDARG00000104640	BX511034.7	2.04473	0.00243961
ENSDARG00000104956	si:dkey-165o8.2	2.0477	0.00574889
ENSDARG00000068941	zgc:113983	2.05543	0.0188796
ENSDARG00000073876	si:ch1073-165f9.2	2.06987	0.000221992
ENSDARG00000005916	srpk3	2.07208	2.52e-20
ENSDARG00000055479	mmp20b	2.07257	0.0195966
ENSDARG00000090503	oma1	2.07878	8.39e-28
ENSDARG00000035559	tp53	2.07973	6.14e-23
ENSDARG00000092551	si:dkey-56e3.2	2.08428	0.000895496
ENSDARG00000100443	CR376766.2	2.09294	3.97e-05
ENSDARG00000113526	BX548011.3	2.11743	0.00828597
ENSDARG00000098363	BX901957.1	2.11903	0.0440214
ENSDARG00000104812	BX511024.1	2.12139	0.00205138
ENSDARG00000097369	FP017274.1	2.12589	0.00238573
ENSDARG00000030896	foxq1a	2.12686	2.18e-05
ENSDARG00000101760	znf1016	2.18927	0.0462519
ENSDARG00000077546	zdhhc1	2.19134	1.67e-40
ENSDARG00000061044	si:dkey-72l14.3	2.20204	2.74e-06
ENSDARG00000078683	zmp:0000000524	2.20869	6.31e-39
ENSDARG00000010332	zgc:56231	2.216	0.0493514
ENSDARG00000112301	CU570881.2	2.23993	0.0359853
ENSDARG00000099864	si:ch73-170d6.2	2.2467	0.0276734
ENSDARG00000117508	CU459056.2	2.28392	0.0247055
ENSDARG00000116774	CABZ01035279.1	2.28424	0.000135414
ENSDARG00000069453	zgc:113314	2.29109	0.000698555
ENSDARG00000094889	cplx4c	2.30878	0.000193055
ENSDARG00000055534	grk7b	2.31604	7.85e-05
ENSDARG00000112225	BX469912.9	2.3534	0.0333621
ENSDARG00000091669	bicdl2l	2.35499	3.68e-22
ENSDARG00000096273	si:dkey-3n22.9	2.38561	0.00422552
ENSDARG00000058803	grk1a	2.39726	0.0119985
ENSDARG00000015355	fosl1a	2.4066	1.2e-10
ENSDARG00000094854	ms4a17a.9	2.42704	0.00824407
ENSDARG00000082716	NC_002333.16	2.43628	0.00876349
ENSDARG00000109296	CT583728.8	2.4687	6.98e-07
ENSDARG00000094322	CR788303.1	2.47053	0.00912989
ENSDARG00000085497	BX294109.1	2.47582	0.0234425
ENSDARG00000011671	pde6b	2.48755	0.0390956
ENSDARG00000088000	znf1057	2.51461	0.0418694
ENSDARG00000024746	hsp90aa1.2	2.53205	1.23e-09
ENSDARG00000097396	BX539313.1	2.53402	0.00803256
ENSDARG00000015134	camkk1b	2.5435	1.12e-07
ENSDARG00000115021	CT583728.22	2.54666	0.00527747
ENSDARG00000101935	BX088707.1	2.62064	0.000168734
ENSDARG00000096270	BX548046.2	2.65244	0.00557
ENSDARG00000114737	CR854846.2	2.65561	0.0195604
ENSDARG00000110135	CT583728.10	2.6957	0.0269553
ENSDARG00000051712	mhc1lfa	2.7233	0.0275755
ENSDARG00000079376	zgc:174153	2.72625	7.96e-05
ENSDARG00000115847	BX548011.6	2.72759	0.0016895
ENSDARG00000080532	FP236318.1	2.73267	0.0470397
ENSDARG00000101407	tgm1l4	2.73631	5.39e-08
ENSDARG00000115716	CT583728.23	2.74222	5.64e-05
ENSDARG00000017984	zgc:172106	2.75201	0.0130171
ENSDARG00000081218	AL935186.2	2.76548	0.0345455
ENSDARG00000076554	cdkn1a	2.77589	4.41e-38
ENSDARG00000099258	vps52	2.79618	2.22e-106
ENSDARG00000095837	si:dkey-185p13.1	2.8039	0.0469101
ENSDARG00000102364	si:dkey-202l22.6	2.81275	5.56e-16
ENSDARG00000093304	si:dkey-221j11.3	2.82329	1.04e-11
ENSDARG00000112047	CT583728.14	2.84574	0.0204875
ENSDARG00000038505	polr2h	2.85354	0.00625794
ENSDARG00000080685	CR392029.1	2.86466	0.00122449
ENSDARG00000091813	si:dkey-21a6.5	2.87886	0.009069
ENSDARG00000081270	rn7sk	2.90791	1.22e-14
ENSDARG00000031683	fosab	2.90927	7.42e-09
ENSDARG00000096603	bmb	2.91127	8.02e-12
ENSDARG00000087440	ponzr4	2.91834	8.24e-09
ENSDARG00000103315	CU464124.1	2.91963	5.33e-10
ENSDARG00000100339	arf4b	2.93853	8.38e-09
ENSDARG00000103201	CT583728.5	2.99806	0.0108353
ENSDARG00000019122	he1.2	3.02408	0.000375761
ENSDARG00000062632	duox	3.03018	8.68e-25
ENSDARG00000095200	si:ch211-197e7.1	3.06039	0.00243915
ENSDARG00000094362	CR762497.1	3.07796	3.72e-05
ENSDARG00000058409	hce2l1	3.10651	0.00049008
ENSDARG00000109433	FP102120.2	3.11683	0.00746204
ENSDARG00000092639	BX649641.1	3.14145	0.0257559
ENSDARG00000110859	FP102120.3	3.146	0.0185046
ENSDARG00000089617	rpph1	3.18551	0.000222484
ENSDARG00000004877	rock2b	3.31157	0.036208
ENSDARG00000116570	FO834825.3	3.31185	0.000208577
ENSDARG00000095072	ctslb	3.3166	0.00271892
ENSDARG00000079403	si:dkey-204l11.1	3.33155	8.91e-10
ENSDARG00000114577	si:dkey-159n16.2	3.33327	1.53e-08
ENSDARG00000111237	CT583728.13	3.35433	0.000137171
ENSDARG00000032584	thnsl2	3.37072	0.0353935
ENSDARG00000096226	znf1072	3.3839	0.00562944
ENSDARG00000099958	BX957318.1	3.40659	0.0180194
ENSDARG00000097891	CR751227.2	3.46911	0.00384621
ENSDARG00000087732	BX649540.1	3.48504	0.00280525
ENSDARG00000023656	he1.1	3.48688	0.0029971
ENSDARG00000098049	BX248121.1	3.52813	0.0432445
ENSDARG00000098534	CU570791.2	3.5398	0.0173509
ENSDARG00000075527	zgc:174154	3.60485	4.5e-05
ENSDARG00000094559	zgc:174855	3.65672	4.82e-05
ENSDARG00000096563	BX322603.1	3.70953	8.27e-05
ENSDARG00000079148	nckap5l	3.74398	0.0187821
ENSDARG00000095744	si:dkey-269i1.4	3.87418	0.00382023
ENSDARG00000068193	tmem44	3.89517	1.42e-17
ENSDARG00000115704	CT573256.3	3.91202	0.000282066
ENSDARG00000093546	si:ch73-56d11.5	3.98763	2.84e-25
ENSDARG00000062266	edc4	4.03169	2.94e-05
ENSDARG00000117035	BX005336.4	4.06579	0.00082503
ENSDARG00000101212	CU681841.1	4.24833	0.000973873
ENSDARG00000115204	CR932438.2	4.25436	2.81e-06
ENSDARG00000069481	ghrh	4.29943	0.021103
ENSDARG00000082321	AL929108.1	4.30125	6.2e-05
ENSDARG00000028213	ttn.2	4.45357	0.00111665
ENSDARG00000105617	si:ch73-335l21.2	4.47167	0.0318624
ENSDARG00000095858	CU683879.1	4.53735	8.15e-08
ENSDARG00000103946	si:dkey-124l13.1	4.6708	0.00295951
ENSDARG00000116132	BX324177.23	4.6709	0.00489742
ENSDARG00000007465	tdrd1	4.84165	0.010381
ENSDARG00000114494	BX005336.3	4.87706	4.72e-11
ENSDARG00000110399	CU672220.1	4.90504	0.0475008
ENSDARG00000112858	BX571719.2	4.91689	0.00171689
ENSDARG00000095252	si:dkey-40h20.1	4.93422	2.67e-07
ENSDARG00000103031	znf1029	5.03201	0.0188914
ENSDARG00000061214	lpin2	5.11851	0.00780874
ENSDARG00000097800	CR788235.1	5.35421	0.0360833
ENSDARG00000023861	dnase1l1l	5.36752	0.0392691
ENSDARG00000058058	igf3	5.40579	0.0325579
ENSDARG00000096720	CR352342.1	5.48909	6.83e-05
ENSDARG00000042452	p2rx4b	5.4951	0.00381647
ENSDARG00000090623	si:dkeyp-106c3.1	5.51066	0.0067634
ENSDARG00000078738	si:dkey-145c18.3	5.53312	0.00245003
ENSDARG00000098851	si:dkey-11d20.1	5.57694	0.0351617
ENSDARG00000106745	FO904901.1	5.6239	0.0210791
ENSDARG00000097495	CU467639.1	5.63993	0.0183162
ENSDARG00000095163	CR847563.1	5.64854	0.00305683
ENSDARG00000095893	si:dkey-85n7.7	5.67009	8.8e-07
ENSDARG00000113445	BX005336.2	5.6872	0.000108413
ENSDARG00000057173	ifit8	5.71468	0.015828
ENSDARG00000109164	CABZ01045617.1	5.74012	0.0227845
ENSDARG00000092623	BX322665.1	5.83315	0.00986372
ENSDARG00000097929	BX005392.3	5.83598	0.00120965
ENSDARG00000111442	zgc:100951	5.8847	0.0127407
ENSDARG00000080450	CT863714.2	5.89422	4.74e-22
ENSDARG00000093639	BX537282.1	5.91711	0.0169431
ENSDARG00000081648	BX957326.1	5.94105	0.0062783
ENSDARG00000083063	CU695141.1	5.94704	0.00959058
ENSDARG00000115262	CT573103.5	6.0012	0.00718476
ENSDARG00000094764	fyba	6.02918	0.000516346
ENSDARG00000096826	BX323575.1	6.05319	4.84e-12
ENSDARG00000100755	CU074330.1	6.1617	0.00337121
ENSDARG00000103788	AL645792.2	6.16691	1.71e-09
ENSDARG00000093987	si:ch211-165f21.7	6.28423	0.0302198
ENSDARG00000094584	BX470240.1	6.33536	8.31e-11
ENSDARG00000095099	BX649516.1	6.45812	0.0178312
ENSDARG00000083431	CABZ01039859.2	6.58732	0.00436089
ENSDARG00000094508	CR925709.2	7.13055	3.08e-08
ENSDARG00000109750	CABZ01030291.1	7.15974	2.88e-07
ENSDARG00000112042	CABZ01030292.2	7.31429	1.43e-05
ENSDARG00000115531	FO704721.2	7.43583	8.85e-06
ENSDARG00000105583	si:dkeyp-75h12.7	7.4405	7.54e-06
ENSDARG00000099372	CT583728.3	7.73668	6.9e-06
ENSDARG00000045857	cebpz	7.86628	0.00019452
ENSDARG00000081943	SNORA6	8.33326	1.21e-08
ENSDARG00000056784	aire	9.41061	1.21e-11
ENSDARG00000063917	mt-nd4	13.6887	2.63e-09

## Sheet: Supplementary Table S4
Supplementary Table S4. Differential intron retention events between zrsr2hg129/hg129 and wild-type embryos at 3 dpf. Genes that are involved in RNA or protein processing pathways are marked with an 'X'.
Ensembl ID	Gene Symbol	Intron number	Intron size	Intron type	IRchange	p value	Involved in RNA processing	Involved in Protein Processing
ENSDARG00000070828	actl6a	Intron 5-6	174	U12	0.241574	1.59e-10
ENSDARG00000038432	actr10	Intron 5-6	129	U12	0.267518	5.06e-07
ENSDARG00000017617	alg6	Intron 6-7	105	U12	0.184146	3.51e-05		X
ENSDARG00000054320	ap2a1	Intron 16-17	981	U2	0.50751	7.31e-05
ENSDARG00000054533	araf	Intron 11-12	274	U12	0.570736	5.74e-06
ENSDARG00000069496	arl2	Intron 1-2	217	U12	0.398885	2.85e-10
ENSDARG00000041720	arpc5la	Intron 1-2	3374	U12	0.257248	1.03e-08
ENSDARG00000035433	arpc5lb	Intron 1-2	8798	U12	0.0769463	1.13e-05
ENSDARG00000013058	ascc2	Intron 12-13	260	U12	0.323745	4.08e-05
ENSDARG00000009350	atg3	Intron 11-12	1931	U12	0.0282322	3.34e-05
ENSDARG00000076318	atp6v1ab	Intron 3-4	820	U12	0.1612	1.66e-07
ENSDARG00000077526	babam1	Intron 6-7	1365	U12	0.178947	1.19e-05
ENSDARG00000102832	baz1b	Intron 1-2	4231	U12	0.318557	1.96e-05
ENSDARG00000060089	btaf1	Intron 24-25	3087	U12	0.278294	4.38e-06
ENSDARG00000061257	C3H17orf75	Intron 3-4	220	U12	0.195988	1.82e-05
ENSDARG00000115082	CABZ01057928.1	Intron 6-7	313	U12	0.543063	1.4e-08
ENSDARG00000029457	cacna1sa	Intron 13-14	77	U12	0.334586	1.97e-05
ENSDARG00000078760	cacna2d3	Intron 36-37	263	U12	0.495959	4.68e-10
ENSDARG00000052702	capn1a	Intron 16-17	1122	U12	0.105967	2.02e-07		X
ENSDARG00000055592	capn2b	Intron 16-17	121	U12	0.0662968	9.36e-06		X
ENSDARG00000043035	capn3b	Intron 17-18	100	U2	0.072392	6.75e-09		X
ENSDARG00000035329	capns1a	Intron 7-8	217	U2	0.0138455	3.79e-06
		Intron 5-6	293	U2	0.0217434	1.68e-05
ENSDARG00000013804	capns1b	Intron 6-7	104	U12	0.0877218	4.73e-09
ENSDARG00000036685	ccnt2a	Intron 1-2	576	U12	0.773019	2.55e-09
		Intron 2-3	346	U2	0.482197	4.5e-06
ENSDARG00000036510	ccnt2b	Intron1-2	639	U12	0.259097	4.83e-06
ENSDARG00000043720	cdc45	Intron 10-11	3420	U12	0.289795	5.29e-05
ENSDARG00000063535	chd4a	Intron 37-38	91	U2	0.585039	1.77e-22
ENSDARG00000025789	chd4b	Intron 37-38	1740	U12	0.0461633	9.43e-06
		Intron 38-39	89	U2	0.339516	1.66e-16
ENSDARG00000099624	chmp1b	Intron 1-2	566	U12	0.102881	5.33e-10
ENSDARG00000103672	cirbpa	Intron 6-7	1684	U2	0.111946	5.19e-06	X
ENSDARG00000019556	clcn7	Intron 5-6	735	U12	0.309185	7.92e-06
ENSDARG00000112579	cmss1	Intron 7-8	1569	-	0.313169	9.48e-08
ENSDARG00000036064	cnep1r1	Intron 4-5	97	U12	0.492195	5.29e-09
ENSDARG00000100585	coa3a	Intron 1-2	2116	U12	0.0216799	6.17e-05
ENSDARG00000045442	cpb1	Intron 1-2	104	U2	0.174438	4.53e-10
ENSDARG00000079616	cramp1	Intron 6-7	170	U12	0.595329	1.19e-07
ENSDARG00000026902	cryzl1	Intron 10-11	2698	U12	0.358733	1.59e-06
ENSDARG00000054748	cuedc1b	Intron 8-9	241	U12	0.449934	2.49e-06
ENSDARG00000019239	cul1a	Intron 2-3	4804	U12	0.145805	7.62e-05		X
ENSDARG00000007691	cul1b	Intron 2-3	4537	U2	0.43836	9.17e-10		X
ENSDARG00000013965	cul2	Intron 2-3	604	U2	0.148526	1.87e-06		X
ENSDARG00000096578	cul4a	Intron 3-4	173	U12	0.371876	8.44e-07		X
ENSDARG00000078500	dap3	Intron 5-6	2735	U12	0.0817402	1.05e-06
ENSDARG00000030789	ddx18	Intron 13-14	771	U12	0.0574107	6.86e-07	X
ENSDARG00000105286	ddx54	Intron 18-19	233	U12	0.303526	7.83e-07	X
ENSDARG00000021905	derl1*	Intron 4-5	1631	U2	0.110715	2.14e-09		X
ENSDARG00000042401	derl2	Intron 4-5	3499	U12	0.142321	2.19e-06		X
ENSDARG00000016484	dkc1	Intron 12-13	2087	U2	0.0101423	3.03e-05	X
ENSDARG00000099093	dock1	Intron 38-39	168	U12	0.198557	2.54e-06
ENSDARG00000041203	drap1	Intron 2-3	530	U12	0.0854304	2.83e-05
ENSDARG00000006642	drg2	Intron 8-9	80	U12	0.308779	1.31e-08	X
ENSDARG00000098317	dync1li1	Intron 6-7	311	U12	0.159402	1.14e-06
ENSDARG00000101578	e2f4	Intron 3-4	3358	U12	0.190851	2.68e-06
ENSDARG00000062266	edc4	Intron 5-6	1367	U12	0.475482	1.73e-08	X
ENSDARG00000099640	eed	Intron 4-5	105	U12	0.771895	1.37e-13
ENSDARG00000100371	eef2b	Intron 10-11	2260	U2	0.0022541	3.8e-07
ENSDARG00000017445	eif3i	Intron 3-4	144	U12	0.0582119	6.92e-11	X
ENSDARG00000092115	eif4a1a	Intron 6-7	749	U2	0.0071927	1.22e-05	X
ENSDARG00000056744	ela2	Intron 1-2	147	U2	0.178478	3.48e-05
ENSDARG00000099453	elof1	Intron 3-4	101	U12	0.403566	3.8e-28
ENSDARG00000017199	elp2	Intron 21-22	4781	U12	0.132975	9.46e-05
ENSDARG00000109443	EML4	Intron 6-7	1929	U12	0.18934	4.01e-08
ENSDARG00000056950	epyc	Intron 4-5	506	U2	0.271183	7.56e-05
ENSDARG00000018814	esrp2	Intron 5-6	195	U12	0.376358	7.44e-07	X
		Intron 4-5	351	U2	0.195856	3.35e-05
ENSDARG00000059841	exosc1	Intron 6-7	80	U12	0.22206	6.41e-06	X
ENSDARG00000028688	exosc2	Intron 5-6	440	U12	0.151463	2.11e-06	X
ENSDARG00000040557	exosc5	Intron 3-4	2266	U12	0.0915737	6.15e-05	X
ENSDARG00000006392	exosc9	Intron 9-10	132	U12	0.131603	2.66e-06	X
ENSDARG00000004436	fam92a1*	Intron 5-6	226	-	0.648172	9.36e-12
ENSDARG00000035389	fcho2	Intron 4-5	683	U12	0.210123	8.19e-06
ENSDARG00000098059	fkbp3	Intron 14-15	118	U12	0.272254	2.14e-21
ENSDARG00000043457	gapdh	Intron 4-5	79	U2	0.0015199	8.46e-06
ENSDARG00000076526	gar1	Intron 3-4	948	U12	0.0402831	8.29e-05	X
ENSDARG00000060631	GARNL3	Intron 12-13	169	U12	0.831809	4.79e-07
ENSDARG00000059070	gars1	Intron 11-12	310	U12	0.0587357	2.79e-09	X
ENSDARG00000020618	gatd3a	Intron 6-7	2213	U12	0.0465529	4.48e-05
ENSDARG00000003244	gbp3	Intron 5-6	87	U12	0.743529	4.96e-08
ENSDARG00000036295	golga7ba	Intron 4-5	1485	U12	0.311135	1.46e-05		X
ENSDARG00000103127	gpn2	Intron 5-6	81	U12	0.305078	7.93e-07
ENSDARG00000077983	GPR89B	Intron 8-9	2003	U12	0.637301	2.18e-07
ENSDARG00000067560	gtf2h3	Intron 5-6	73	U12	0.192889	8.13e-07
ENSDARG00000017444	hal	Intron 14-15	677	U12	0.27016	2.4e-09
		Intron 3-4	419	U2	0.105894	1.3e-05
ENSDARG00000061735	hnrnpm	Intron 7-8	94	U12	0.0716676	3.12e-08	X
ENSDARG00000026170	hps1	Intron 15-16	125	U12	0.809181	5.01e-05
ENSDARG00000069425	hsbp1a	Intron 2-3	2226	U12	0.106114	4.83e-06
ENSDARG00000041921	hsbp1b	Intron 2-3	2123	U12	0.0166335	8.35e-07
ENSDARG00000038879	ift80	Intron 2-3	2429	U12	0.369587	5.74e-05
ENSDARG00000027234	ift88	Intron 17-18	160	U12	0.513289	1.16e-06
ENSDARG00000004161	ik	Intron 14-15	463	U12	0.0413989	1.03e-05	X
ENSDARG00000062226	ino80db	Intron 6-7	3066	U12	0.365412	3.28e-05
ENSDARG00000113367	insig2	Intron 3-4	224	U12	0.743161	3.15e-05
ENSDARG00000043031	ints10	Intron 15-16	354	U12	0.604729	3.66e-10	X
ENSDARG00000057986	ints8	Intron 25-26	153	U2	0.213185	3.5e-05	X
ENSDARG00000008310	ip6k2a	Intron 3-4	1886	U12	0.1043	1.62e-05
ENSDARG00000019613	ip6k2b	Intron 3-4	143	U12	0.133626	1.83e-05
ENSDARG00000041493	ipo4	Intron 26-27	75	U12	0.583413	7.87e-11
ENSDARG00000056318	kansl2	Intron 7-8	1165	U12	0.169231	5.32e-06
ENSDARG00000067656	kcmf1	Intron 4-5	2113	U12	0.231604	1.25e-06
ENSDARG00000008639	kifap3a	Intron 16-17	105	U12	0.389377	3.61e-09
		Intron 7-8	181	U12	0.334395	3.96e-07
ENSDARG00000006862	kifap3b*	Part of Intron 17-18	80	-	0.15815	2.23e-05
ENSDARG00000040245	kpnb3	Intron 18-19	699	U12	0.0467365	1.61e-05
ENSDARG00000070386	krtcap2	Intron 2-3	99	U12	0.187188	5.37e-11		X
ENSDARG00000024092	lmbr1	Intron 14-15	166	U12	0.492505	1.72e-05
ENSDARG00000075625	lrig1	Intron 3-4	75	-	-0.579499	6.67e-05
ENSDARG00000015352	lsg1	Intron 10-11	190	U2	0.510392	7.86e-12
ENSDARG00000028848	lsm12a	Intron 1-2	4183	U12	0.281624	3e-08
ENSDARG00000109510	lsm12b	Intron 1-2	3211	U12	0.0311086	1.52e-06
ENSDARG00000015905	lztr1	Intron 17-18	413	U12	0.226518	9.98e-07
ENSDARG00000053691	maea	Intron 7-8	2631	U12	0.0918795	1.89e-05		X
ENSDARG00000058062	magt1	Intron 7-8	617	U12	0.0410443	6.24e-06		X
ENSDARG00000042021	mapk12a	Intron 8-9	136	U12	0.0829558	2.59e-06		X
ENSDARG00000000857	mapk14a	Part of intron 8-9	895	-	0.240513	7.65e-08		X
		Intron 8-9	1771	U12	0.0992972	1.68e-06
ENSDARG00000028721	mapk14b*	Part of intron 8-9	176	-	0.288028	2.92e-06		X
ENSDARG00000070573	mapk3	Intron 2-3	95	U12	0.148797	1.66e-08		X
ENSDARG00000031888	mapk8a	Intron 7-8	198	U12	0.677778	5.97e-06		X
ENSDARG00000076066	march6	Intron 12-13	1880	U12	0.14061	1.5e-06		X
ENSDARG00000030215	matn1	Intron 7-8	2378	U12	0.0463125	2.21e-08
ENSDARG00000069245	matn3a	Intron 6-7	120	U12	0.0141356	5.9e-06
ENSDARG00000042056	mau2	Intron 2-3	422	-	0.471576	1.08e-07
ENSDARG00000055314	mcmbp	Intron 5-6	896	U12	0.143905	2.19e-06
ENSDARG00000029157	med23	Intron 23-24	3092	U12	0.278492	7.29e-07
ENSDARG00000008239	mocs3	Intron 5-6	101	U12	0.391708	6.66e-05	X
ENSDARG00000056679	morc3a	Intron 4-5	1112	U12	0.701005	1.03e-07
		Intron 7-8	661	U2	0.348321	5.59e-05
ENSDARG00000016573	mroh1	Intron 25-26	133	U2	0.339152	4.59e-06
ENSDARG00000091001	mycbp	Intron 3-4	181	U12	0.199834	5.86e-09
ENSDARG00000059398	myef2	Intron 7-8	251	U12	0.165751	2.6e-10	X
ENSDARG00000000103	myh10	Intron 8-9	1590	U12	0.0802185	1.86e-05
ENSDARG00000009782	myh11a	Intron 7-8	108	U12	0.445467	1.48e-09
ENSDARG00000063295	myh9a	Intron 7-8	492	U12	0.069474	1.71e-05
ENSDARG00000034693	mysm1	Intron 3-4	125	U12	0.651972	6.76e-07
ENSDARG00000003213	naa15a	Intron 3-4	259	U12	0.135923	1.08e-08	X	X
ENSDARG00000039493	naa20	Intron 2-3	122	U12	0.094907	7.69e-07		X
ENSDARG00000006617	napga	Intron 3-4	86	U12	0.688137	2.78e-07
ENSDARG00000054259	nat10	Intron 14-15	2389	U12	0.185182	5.52e-07	X	X
ENSDARG00000002710	ncl	Intron 15-16	1200	U2	0.00829	1.14e-07
ENSDARG00000056162	nr2c2ap	Intron 4-5	192	U12	0.736793	1.76e-05
ENSDARG00000016010	nup107	Intron 2-3	111	U12	0.267058	5.57e-08
ENSDARG00000001777	nup155	Intron 3-4	2116	U12	0.347814	5.46e-05
ENSDARG00000027140	nup160	Intron 19-20	286	U12	0.241073	8.97e-07
ENSDARG00000042530	nup205	Intron 38-39	136	U12	0.250653	5.13e-08
ENSDARG00000063333	nup210	Intron 7-8	150	U12	0.281488	3.82e-06
ENSDARG00000078106	ocrl	Intron 20-21	425	U12	0.232205	1.43e-05
ENSDARG00000005606	paxip1	Intron 20-21	271	-	0.830926	1.71e-06		X
		Intron 3-4	129	U12	0.396828	1.81e-05
ENSDARG00000011819	pcnx1	Intron 24-25	100	U12	0.758868	9.62e-09
ENSDARG00000043003	pcyt2	Intron 7-8	138	U12	0.134515	1.61e-06
ENSDARG00000052480	pdcd11	Intron 15-16	244	U2	0.556227	6.53e-13	X
ENSDARG00000018285	pdpk1b	Intron 4-5	406	U12	0.19564	8.21e-06		X
ENSDARG00000058202	pex16	Intron 7-8	2440	U12	0.154918	7.09e-05
ENSDARG00000035043	pfdn5	Intron 3-4	132	U12	0.121894	3.08e-05
ENSDARG00000086740	phyh	Intron 1-2	322	U12	0.485231	2.09e-18
		Intron 2-3	240	U2	0.0915922	6.51e-05
ENSDARG00000015070	pola2	Intron 4-5	90	U12	0.363203	9.61e-07
ENSDARG00000006434	polr1e	Intron 7-8	85	U12	0.333592	1.11e-07
ENSDARG00000026183	polr2eb	Intron 5-6	146	U12	0.156323	3.18e-09
ENSDARG00000075616	polr2k	Intron 3-4	2603	U12	0.101309	7.77e-07
ENSDARG00000102590	polr3h	Intron 4-5	718	U12	0.460107	3.52e-10
ENSDARG00000043854	ppil4	Intron 11-12	785	U12	0.10551	1.25e-05	X
ENSDARG00000009771	ppme1	Intron 2-3	104	U12	0.382964	3.17e-13
ENSDARG00000006624	ppp2r2ab	Intron 7-8	119	U12	0.567695	2.74e-15		X
ENSDARG00000100093	ppp2r2ca	Intron5-6	2009	U12	0.890593	1.02e-11		X
ENSDARG00000102009	ppp2r2d	Intron 6-7	297	U12	0.453494	8.85e-07		X
ENSDARG00000040163	prim1	Intron 7-8	1307	U12	0.313834	1.72e-05
ENSDARG00000055158	prox1a	Intron 1-2	3475	U12	0.131633	5.85e-05
ENSDARG00000079274	prss59.1	Intron 1-2	91	U2	0.499086	1.16e-06
ENSDARG00000101560	psma1	Intron 5-6	194	U12	0.146034	1.8e-14	X	X
ENSDARG00000027099	psmc4	Intron 9-10	758	U12	0.115352	8.61e-11		X
ENSDARG00000071018	ptena	Intron 1-2	5228	U12	0.307885	1.53e-09
ENSDARG00000056623	ptenb	Intron 1-2	3469	U12	0.460639	3.5e-07
ENSDARG00000002768	pvalb2	Intron 1-2	470	U2	0.0010685	6.75e-06
ENSDARG00000029885	rab41	Intron 7-8	1457	U12	0.104459	1.51e-06
ENSDARG00000103714	rab6a	Intron 7-8	2118	U12	0.205841	4.38e-10
ENSDARG00000061024	rabggta	Intron 16-17	1211	U12	0.303651	4.33e-07		X
ENSDARG00000063321	rabl2	Intron 2-3	3137	U12	0.257701	2.34e-05
ENSDARG00000041619	rack1	Intron 2-3	2575	U2	0.0009653	2.64e-06	X
ENSDARG00000015971	rapgef1b*	Intron 19-20	1388	U2	0.304361	4.44e-06
ENSDARG00000038312	rcl1	Intron 5-6	4665	U12	0.0548606	9.41e-05	X
ENSDARG00000103691	rfx7b	Intron 6-7	103	U12	0.511623	5.04e-05
ENSDARG00000005547	rint1	Intron 4-5	498	U12	0.211331	9.12e-05
ENSDARG00000060282	rnf121	Intron 8-9	1756	U12	0.0727743	3.55e-05		X
ENSDARG00000037647	rnf175	Intron 9-10	1767	U12	0.120924	1.38e-07		X
		Intron 8-9	234	U12	0.16676	1.56e-07
ENSDARG00000011247	rnpc3	Intron 14-15	184	U12	0.201795	1.4e-06	X
ENSDARG00000005738	rpf1	Intron 5-6	126	U12	0.415456	1.87e-06	X
ENSDARG00000006413	rpl38	Intron 3-4	1603	U2	0.0026814	7.22e-07	X
ENSDARG00000041182	rpl4	Intron 3-4	1513	U12	0.0106653	6.85e-10	X
ENSDARG00000027428	rpp30	Intron 9-10	100	U12	0.457502	7.34e-06	X
ENSDARG00000103007	rps3	Intron 5-6	2992	U2	0.000883	1.47e-05	X
ENSDARG00000019778	rps6	Intron 2-3	1778	U2	0.0005322	4.95e-05	X
ENSDARG00000019181	rpsa	Intron 2-3	1379	U2	0.0006407	8.13e-06	X
ENSDARG00000030440	rsrp1	Part of intron 3-4	194	-	-0.154079	8.42e-06
ENSDARG00000079056	si:ch211-194c3.5	Intron 36-37	1078	U12	0.476668	1.27e-07
ENSDARG00000008119	e2f6	Intron 5-6	88	U12	0.58296	3.38e-15
ENSDARG00000030508	si:dkey-167k11.5	Intron 2-3	199	U2	0.663802	2.33e-08
ENSDARG00000014378	slc12a4	Intron 23-24	3212	U12	0.204725	4.64e-05
ENSDARG00000062058	slc12a7b	Intron 25-26	2079	U12	0.0488568	1.54e-06
ENSDARG00000037059	slc44a2	Intron 12-13	187	U12	0.45738	3.13e-10
ENSDARG00000008155	sms	Intron 10-11	3034	U12	0.047766	3.92e-05
		Intron 6-7	86	U12	0.0349833	6.65e-05
ENSDARG00000033175	snrpe	Intron 1-2 (soform 203)	247	-	0.0257127	3.34e-07	X
		Intron 1-2 (isoform 201)	289	U12	0.0257127	3.34e-07
ENSDARG00000093622	spc24	Intron 3-4	1464	U12	0.108758	2.4e-05
ENSDARG00000042823	spcs2	Intron 3-4	2149	-	0.026835	3.93e-05
ENSDARG00000089976	spcs3	Intron 2-3	876	U12	0.0727522	1.44e-05
ENSDARG00000020820	srp68	Intron 1-2	376	U2	0.207026	2.97e-06	X
ENSDARG00000014139	srp72	Intron 12-13	329	U12	0.0897993	4.87e-08	X
ENSDARG00000073997	srpk1a	Intron 6-7	213	U12	0.138424	1.62e-05	X	X
ENSDARG00000031560	srpk1b	Intron 6-7	336	U12	0.21872	9.32e-07	X	X
ENSDARG00000005916	srpk3	Intron 6-7	1486	U12	0.35195	8.48e-06	X	X
		Intron 7-8	1720	U2	0.360265	4.46e-05
ENSDARG00000086411	srsf10b	Intron 2-3	263	U12	0.126417	4.05e-05	X
ENSDARG00000029818	srsf5a	Intron 4-5	231	-	-0.0806681	4.32e-10	X
ENSDARG00000005230	ssr2	Intron 2-3 (isoform 201)	1970	-	0.0100031	2.98e-06
		Intron 3-4 (isoform 202)	1326	U12	0.0141546	2.97e-07
ENSDARG00000031216	ssu72	Intron 2-3	5835	U12	0.302814	4.61e-11	X	X
		Intron 1-2	774	U2	0.114081	3.52e-05
ENSDARG00000046074	stk11*	Intron 3-4	549	U2	0.0808498	8.24e-05
ENSDARG00000042742	stx6	Intron 2-3	78	U12	0.43726	3.92e-09
ENSDARG00000073737	suds3	Intron 7-8	668	U12	0.2707	4.6e-08
		Intron 8-9	1776	U2	0.449217	5.3e-12
ENSDARG00000019572	taf7	Intron 8-9	335	U12	0.325024	1.65e-18
ENSDARG00000099921	tbce	Intron 4-5	523	U12	0.399571	1.17e-06
ENSDARG00000037503	thoc2	Intron 17-18	2289	U12	0.476461	1.21e-06	X
		Intron 37-38	138	U12	0.371407	3.12e-06
		Intron 38-39	572	U2	0.202203	2.24e-08
ENSDARG00000059150	tmem107	Intron 4-5	123	U12	0.602168	1.13e-05
ENSDARG00000078785	tmem258	Intron 2-3	1253	U12	0.0166031	7.64e-07		X
ENSDARG00000030236	tmem30aa	Intron 6-7	3038	U12	0.243625	2.16e-07
ENSDARG00000043555	tmem30ab	Intron 6-7	1423	U12	0.295731	8e-11
ENSDARG00000041332	tmem33	Intron 4-5	2927	U12	0.0938673	5.96e-07
ENSDARG00000068457	tnnt3b	Intron 6-7	577	-	0.0013443	6.42e-05
ENSDARG00000011262	traip	Intron 15-16	100	U12	0.768457	7.2e-05
ENSDARG00000039005	trappc1	Intron 3-4	79	U12	0.234268	1.65e-21
ENSDARG00000098118	trappc10	Intron 11-12	771	U12	0.533595	2.67e-05
ENSDARG00000111785	trappc2l	Intron 2-3	1519	U12	0.122333	9.79e-06
ENSDARG00000068883	tspan13a	Intron 2-3	697	U12	0.201949	6.76e-06
ENSDARG00000005015	tspy	Intron 1-2	1342	U12	0.20794	3.35e-05
ENSDARG00000039666	tsta3	Intron 8-9	640	U12	0.256235	1.26e-06
ENSDARG00000078854	tusc3	Intron 4-5	1636	U12	0.110821	4.14e-07		X
ENSDARG00000043154	ucp2	Intron 3-4	2648	U2	0.0151867	1.72e-06
ENSDARG00000019581	uso1	Intron 15-16	941	U12	0.0617785	2.28e-05
ENSDARG00000103422	usp10	Intron 6-7	92	U12	0.468038	1.05e-10	X	X
		Intron 5-6	7209	U2	0.0770571	7.44e-05
ENSDARG00000014303	vac14	Intron 8-9	405	U12	0.10504	7.29e-05
ENSDARG00000092716	VASH1	Intron4-5	1804	U12	0.85751	2.5e-06
		Intron 2-3	325	U12	0.704916	1.26e-05
ENSDARG00000036338	vps11	Intron 1-2	545	U12	0.238296	1.78e-05
ENSDARG00000099258	vps52	Intron 4-5	208	U12	0.616923	1.43e-08
		Intron 5-6	5463	U2	0.734154	2.09e-11
ENSDARG00000005425	wdfy1	Intron 5-6	857	U12	0.279188	3.66e-05
ENSDARG00000040453	wdfy2	Intron 5-6	736	U2	0.269549	1.48e-05
ENSDARG00000114022	WDR1	Intron 11-12	116	U12	0.296047	6.16e-20
ENSDARG00000009851	wdr41	Intron 4-5	73	U12	0.379935	7.68e-07
ENSDARG00000009534	wls	Intron 8-9	340	U12	0.052367	5.55e-07
ENSDARG00000010281	xpo4	Intron 20-21	106	U12	0.511867	7.57e-14
ENSDARG00000005540	xpo7	Intron 16-17	125	U12	0.300119	1.89e-08
ENSDARG00000099298	xrcc5	Intron 3-4	886	U12	0.112434	5.26e-06
		Intron 4-5	98	U2	0.17912	7.79e-05
ENSDARG00000062651	zc3hc1	Intron 2-3	237	U12	0.137232	6.89e-06
ENSDARG00000034982	zcchc8	Intron 1-2	1105	U12	0.677991	1.04e-06	X
		Intron 6-7	131	U2	0.730584	1.49e-15
ENSDARG00000077546	zdhhc1	Intron 2-3	738	U12	0.85428	3.22e-11		X
ENSDARG00000101144	zdhhc13	Intron 10-11	1636	U12	0.106286	4.12e-05		X
ENSDARG00000070441	zdhhc17	Intron 10-11	3582	U12	0.433126	1.23e-06		X
ENSDARG00000069807	zdhhc18a	Intron 6-7	426	U12	0.407306	2.7e-07		X
ENSDARG00000016263	zdhhc5a	Intron 5-6	1544	U12	0.388132	6.82e-07		X
		Intron 6-7	371	U2	0.200633	7.47e-05
ENSDARG00000018508	zdhhc8b*	Intron 5-6	261	U2	0.227964	3.02e-06		X
ENSDARG00000036499	zgc:162171	Intron 1-2	4933	U2	0.380905	4.76e-06
ENSDARG00000074967	zgc:162698*	Part of intron 13-14	266	-	0.239203	1.4e-08
ENSDARG00000058381	zgc:171775	Intron 8-9	78	U12	0.227301	5.69e-09
ENSDARG00000045199	zgc:55262	Intron 17-18	238	U12	0.180349	1.53e-08
ENSDARG00000004282	zgc:77375	Intron 3-4	867	U12	0.568753	2.99e-10
ENSDARG00000015538	znf207a	Intron 1-2	2813	U12	0.187187	8.55e-08
ENSDARG00000101277	znf207b	Intron 1-2	411	U12	0.147631	3.07e-06
ENSDARG00000043542	zpr1	Intron 7-8	318	U12	0.110413	5.98e-05
*: Genes marked by * indicate genes with a U12-intron present but not retained

## Sheet: Supplementary Table S5
Supplementary Table S5: Sequence features and size of U12-type introns retained versus not retained in zrsr2 knockout embryos
	Number of introns	Nucleotide Composition				Intron Size		Intron type*
		A	T	G	C	Average	Median	GT-AG	AT-AC
Retained	218	0.3073	0.3365	0.1789	0.1771	1077	451	171	42
Not retained	444	0.3131	0.3333	0.1786	0.1748	3556	1398	323	109
*: Introns of other types were rare and not counted: GT-AT, GT-TG, GA-AG, AT-AA, AT-AG, AT-CC, AT-CT, AT-GC
